# Supplementary material for: Genomic Characterization of Listeria innocua Isolates Recovered from Cattle Farms, Beef Abattoirs, and Retail Outlets in Gauteng Province, South Africa
Source: Pathogens. 2023 Aug 18;12(8):1062. doi: 10.3390/pathogens12081062 (PMC10457781; doi:10.3390/pathogens12081062)
Supplement: Supplementary file 1 [file pathogens-12-01062-s001.zip]

Archive with 1 entries (1 files):
- pathogens-2522751-supplementary.xlsx
