# Supplementary material for: Genomic Characterization of Listeria innocua Isolates Recovered from Cattle Farms, Beef Abattoirs, and Retail Outlets in Gauteng Province, South Africa
Source: Pathogens. 2023 Aug 18;12(8):1062. doi: 10.3390/pathogens12081062 (PMC10457781; doi:10.3390/pathogens12081062)
Supplement: Supplementary file 1 [file pathogens-12-01062-s001.zip › pathogens-2522751-supplementary.xlsx]

## Sheet: L, innocua database
Supplementary data, Table S1. coverage of the sequences used for further analysis
Supplementary data, Table S1. coverage of the sequences used for further analysis
SampleID	Coverage_NZ_CP045743.1	Classification	Completeness	Contamination	Strain_heterogeneity	Genome_size_(bp)	#_ambiguous_bases	#_scaffolds	#_contigs	N50_(scaffolds)	N50_(contigs)	Mean_scaffold_length_(bp)	Mean_contig_length_(bp)	Longest_scaffold_(bp)	Longest_contig_(bp)	GC	GC_std_(scaffolds_>_1kbp)	Coding_density	Translation_table	#_predicted_genes
CFSAN117453	44.145	d__Bacteria;p__Firmicutes;c__Bacilli;o__Lactobacillales;f__Listeriaceae;g__Listeria;s__Listeria_innocua	99.45	0.74	0	2986954	0	71	71	153791	153791	42069	42069	341143	341143	37.3	4.91	89.62	11	2999
CFSAN117455	59.7973	d__Bacteria;p__Firmicutes;c__Bacilli;o__Lactobacillales;f__Listeriaceae;g__Listeria;s__Listeria_innocua	99.45	0.55	0	2893635	0	39	39	231600	231600	74195	74195	539939	539939	37.5	4.43	89.98	11	2839
CFSAN117457	46.5673	d__Bacteria;p__Firmicutes;c__Bacilli;o__Lactobacillales;f__Listeriaceae;g__Listeria;s__Listeria_innocua	99.45	0.55	0	2923544	0	56	56	137478	137478	52206	52206	340997	340997	37.3	4.95	89.79	11	2954
CFSAN117458	58.2925	d__Bacteria;p__Firmicutes;c__Bacilli;o__Lactobacillales;f__Listeriaceae;g__Listeria;s__Listeria_innocua	99.45	0.55	0	2934875	0	48	48	185050	185050	61143	61143	429170	429170	37.3	4	89.81	11	2960
CFSAN117459	36.3649	d__Bacteria;p__Firmicutes;c__Bacilli;o__Lactobacillales;f__Listeriaceae;g__Listeria;s__Listeria_innocua	99.45	0.55	0	2906644	0	89	89	67158	67158	32658	32658	176092	176092	37.3	4.14	89.89	11	2947
CFSAN117460	47.7391	d__Bacteria;p__Firmicutes;c__Bacilli;o__Lactobacillales;f__Listeriaceae;g__Listeria;s__Listeria_innocua	99.45	0.55	0	2935099	0	85	85	101658	101658	34530	34530	258772	258772	37.3	4.28	89.83	11	2986
CFSAN117465	53.1233	d__Bacteria;p__Firmicutes;c__Bacilli;o__Lactobacillales;f__Listeriaceae;g__Listeria;s__Listeria_innocua	99.45	0.55	0	2861763	0	62	62	185249	185249	46157	46157	308956	308956	37.4	3.97	89.93	11	2827
CFSAN117467	105.384	d__Bacteria;p__Firmicutes;c__Bacilli;o__Lactobacillales;f__Listeriaceae;g__Listeria;s__Listeria_innocua	99.45	0.55	0	2931769	0	14	14	546284	546284	209412	209412	1413423	1413423	37.3	6.83	89.75	11	2941
CFSAN117469	74.6483	d__Bacteria;p__Firmicutes;c__Bacilli;o__Lactobacillales;f__Listeriaceae;g__Listeria;s__Listeria_innocua	99.45	0.55	0	2928112	0	39	39	205918	205918	75079	75079	454336	454336	37.3	4.55	89.69	11	2948
CFSAN117474	121.361	d__Bacteria;p__Firmicutes;c__Bacilli;o__Lactobacillales;f__Listeriaceae;g__Listeria;s__Listeria_innocua	99.45	0.55	0	2917000	0	23	23	510540	510540	126826	126826	1431483	1431483	37.3	5.67	89.79	11	2918
CFSAN117475	130.204	d__Bacteria;p__Firmicutes;c__Bacilli;o__Lactobacillales;f__Listeriaceae;g__Listeria;s__Listeria_innocua	99.45	0.55	0	2879217	0	47	47	154715	154715	61259	61259	532015	532015	37.5	4.76	89.94	11	2840
CFSAN117476	123.401	d__Bacteria;p__Firmicutes;c__Bacilli;o__Lactobacillales;f__Listeriaceae;g__Listeria;s__Listeria_innocua	99.45	0.55	0	2914998	0	32	32	228577	228577	91093	91093	510870	510870	37.4	4.24	89.81	11	2920
CFSAN117477	70.1858	d__Bacteria;p__Firmicutes;c__Bacilli;o__Lactobacillales;f__Listeriaceae;g__Listeria;s__Listeria_innocua	99.45	0.55	0	2913997	0	43	43	149811	149811	67767	67767	290879	290879	37.4	4.31	89.81	11	2921
CFSAN117478	141.345	d__Bacteria;p__Firmicutes;c__Bacilli;o__Lactobacillales;f__Listeriaceae;g__Listeria;s__Listeria_innocua	99.45	0.55	0	2887298	0	22	22	353095	353095	131240	131240	595875	595875	37.5	5.98	89.88	11	2827
CFSAN117480	92.7652	d__Bacteria;p__Firmicutes;c__Bacilli;o__Lactobacillales;f__Listeriaceae;g__Listeria;s__Listeria_innocua	99.45	0.55	0	2883009	0	17	17	366828	366828	169588	169588	588024	588024	37.5	5.61	89.93	11	2825
CFSAN117482	65.7169	d__Bacteria;p__Firmicutes;c__Bacilli;o__Lactobacillales;f__Listeriaceae;g__Listeria;s__Listeria_innocua	99.45	0.55	0	2912601	0	44	44	197062	197062	66195	66195	499070	499070	37.4	4.55	89.83	11	2917
CFSAN117483	112.598	d__Bacteria;p__Firmicutes;c__Bacilli;o__Lactobacillales;f__Listeriaceae;g__Listeria;s__Listeria_innocua	99.45	0.55	0	2914721	0	21	21	510420	510420	138796	138796	1432163	1432163	37.3	5.02	89.81	11	2913
CFSAN117484	71.7308	d__Bacteria;p__Firmicutes;c__Bacilli;o__Lactobacillales;f__Listeriaceae;g__Listeria;s__Listeria_innocua	99.45	0.55	0	2927437	0	30	30	228572	228572	97581	97581	368674	368674	37.3	5.63	89.6	11	2889
CFSAN117485	76.3113	d__Bacteria;p__Firmicutes;c__Bacilli;o__Lactobacillales;f__Listeriaceae;g__Listeria;s__Listeria_innocua	99.45	0.55	0	2911849	0	44	44	204580	204580	66178	66178	435255	435255	37.4	3.56	89.84	11	2920
CFSAN117487	74.9499	d__Bacteria;p__Firmicutes;c__Bacilli;o__Lactobacillales;f__Listeriaceae;g__Listeria;s__Listeria_innocua	99.45	0.55	0	2910706	0	61	61	93043	93043	47716	47716	276232	276232	37.4	3.38	89.85	11	2926
CFSAN117488	75.5045	d__Bacteria;p__Firmicutes;c__Bacilli;o__Lactobacillales;f__Listeriaceae;g__Listeria;s__Listeria_innocua	99.45	0.55	0	2931175	0	19	19	544496	544496	154272	154272	781081	781081	37.3	5.55	89.73	11	2942
CFSAN117489	76.325	d__Bacteria;p__Firmicutes;c__Bacilli;o__Lactobacillales;f__Listeriaceae;g__Listeria;s__Listeria_innocua	99.45	0.55	0	2915488	0	50	50	151240	151240	58309	58309	292298	292298	37.4	5.08	89.8	11	2933
CFSAN117491	54.6977	d__Bacteria;p__Firmicutes;c__Bacilli;o__Lactobacillales;f__Listeriaceae;g__Listeria;s__Listeria_innocua	99.45	0.74	0	2980972	0	50	50	173530	173530	59619	59619	527396	527396	37.3	5.2	89.65	11	2980
CFSAN117496	38.257	d__Bacteria;p__Firmicutes;c__Bacilli;o__Lactobacillales;f__Listeriaceae;g__Listeria;s__Listeria_innocua	99.45	0.55	0	2843438	0	63	63	81906	81906	45133	45133	200373	200373	37.4	4.37	89.9	11	2826
CFSAN117500	68.8783	d__Bacteria;p__Firmicutes;c__Bacilli;o__Lactobacillales;f__Listeriaceae;g__Listeria;s__Listeria_innocua	99.45	0.55	0	2996613	0	28	28	294820	294820	107021	107021	596091	596091	37.5	5.03	90.01	11	2995
CFSAN117502	61.0707	d__Bacteria;p__Firmicutes;c__Bacilli;o__Lactobacillales;f__Listeriaceae;g__Listeria;s__Listeria_innocua	99.45	0.65	0	3010507	0	57	57	227364	227364	52815	52815	523183	523183	37.6	4.72	89.86	11	3026
CFSAN117505	63.5055	d__Bacteria;p__Firmicutes;c__Bacilli;o__Lactobacillales;f__Listeriaceae;g__Listeria;s__Listeria_innocua	99.45	0.55	0	3015129	0	22	22	292063	292063	137051	137051	564821	564821	37.2	5.96	89.86	11	3032
CFSAN117506	67.5878	d__Bacteria;p__Firmicutes;c__Bacilli;o__Lactobacillales;f__Listeriaceae;g__Listeria;s__Listeria_innocua	99.45	0.55	0	2831873	0	20	20	455934	455934	141593	141593	582850	582850	37.4	6.42	89.92	11	2809
CFSAN117507	65.3403	d__Bacteria;p__Firmicutes;c__Bacilli;o__Lactobacillales;f__Listeriaceae;g__Listeria;s__Listeria_innocua	99.45	0.55	0	2991055	0	61	61	229734	229734	49033	49033	428877	428877	37.3	4.52	89.91	11	3069
CFSAN117508	54.5441	d__Bacteria;p__Firmicutes;c__Bacilli;o__Lactobacillales;f__Listeriaceae;g__Listeria;s__Listeria_innocua	99.45	0.55	0	2996159	0	30	30	488906	488906	99871	99871	513425	513425	37.3	4.84	89.89	11	3067
CFSAN117509	104.724	d__Bacteria;p__Firmicutes;c__Bacilli;o__Lactobacillales;f__Listeriaceae;g__Listeria;s__Listeria_innocua	99.45	0.55	0	2914912	0	31	31	228450	228450	94029	94029	509573	509573	37.4	4.96	89.81	11	2918
CFSAN117510	83.2906	d__Bacteria;p__Firmicutes;c__Bacilli;o__Lactobacillales;f__Listeriaceae;g__Listeria;s__Listeria_innocua	99.45	0.55	0	2989187	0	92	92	74311	74311	32491	32491	194830	194830	37.3	3.75	89.91	11	3084
CFSAN117511	89.319	d__Bacteria;p__Firmicutes;c__Bacilli;o__Lactobacillales;f__Listeriaceae;g__Listeria;s__Listeria_innocua	99.45	0.55	0	2916009	0	52	52	146122	146122	56077	56077	377154	377154	37.4	4.27	89.8	11	2924
CFSAN117512	69.8593	d__Bacteria;p__Firmicutes;c__Bacilli;o__Lactobacillales;f__Listeriaceae;g__Listeria;s__Listeria_innocua	99.45	0.55	0	2992677	0	59	59	117451	117451	50723	50723	189389	189389	37.5	4.26	90.02	11	3008
CFSAN117513	75.1437	d__Bacteria;p__Firmicutes;c__Bacilli;o__Lactobacillales;f__Listeriaceae;g__Listeria;s__Listeria_innocua	99.45	0.55	0	2863964	0	33	33	162616	162616	86786	86786	472454	472454	37.4	3.79	90.05	11	2851
CFSAN117514	89.6902	d__Bacteria;p__Firmicutes;c__Bacilli;o__Lactobacillales;f__Listeriaceae;g__Listeria;s__Listeria_innocua	99.45	0.55	0	2910923	0	49	49	116608	116608	59406	59406	316479	316479	37.4	3.93	89.85	11	2922
CFSAN117515	76.0392	d__Bacteria;p__Firmicutes;c__Bacilli;o__Lactobacillales;f__Listeriaceae;g__Listeria;s__Listeria_innocua	99.45	0.55	0	2909741	0	92	92	73598	73598	31627	31627	181676	181676	37.4	3.95	89.85	11	2928
CFSAN117516	70.4021	d__Bacteria;p__Firmicutes;c__Bacilli;o__Lactobacillales;f__Listeriaceae;g__Listeria;s__Listeria_innocua	99.45	0.55	0	2928232	0	24	24	291753	291753	122009	122009	429957	429957	37.3	5.61	89.59	11	2884
CFSAN117517	128.913	d__Bacteria;p__Firmicutes;c__Bacilli;o__Lactobacillales;f__Listeriaceae;g__Listeria;s__Listeria_innocua	99.45	0.55	0	2916946	0	34	34	253640	253640	85792	85792	635619	635619	37.4	5.19	89.77	11	2919
CFSAN117518	77.7449	d__Bacteria;p__Firmicutes;c__Bacilli;o__Lactobacillales;f__Listeriaceae;g__Listeria;s__Listeria_innocua	99.45	0.55	0	2809094	0	33	33	219185	219185	85124	85124	430296	430296	37.4	4.9	89.97	11	2785
CFSAN117519	108.238	d__Bacteria;p__Firmicutes;c__Bacilli;o__Lactobacillales;f__Listeriaceae;g__Listeria;s__Listeria_innocua	99.45	0.55	0	2914915	0	44	44	170013	170013	66248	66248	314708	314708	37.4	5.02	89.81	11	2920
CFSAN117520	109.896	d__Bacteria;p__Firmicutes;c__Bacilli;o__Lactobacillales;f__Listeriaceae;g__Listeria;s__Listeria_innocua	99.45	0.55	0	2995810	0	33	33	479131	479131	90782	90782	616852	616852	37.3	4.43	89.89	11	3067
CFSAN117521	110.222	d__Bacteria;p__Firmicutes;c__Bacilli;o__Lactobacillales;f__Listeriaceae;g__Listeria;s__Listeria_innocua	99.45	0.55	0	2873467	0	27	27	238026	238026	106424	106424	576036	576036	37.5	4.93	89.9	11	2855
CFSAN117523	69.2728	d__Bacteria;p__Firmicutes;c__Bacilli;o__Lactobacillales;f__Listeriaceae;g__Listeria;s__Listeria_innocua	99.45	0.55	0	2995874	0	43	43	190516	190516	69671	69671	424227	424227	37.5	4.61	89.95	11	3000
CFSAN117525	102.139	d__Bacteria;p__Firmicutes;c__Bacilli;o__Lactobacillales;f__Listeriaceae;g__Listeria;s__Listeria_innocua	99.45	0.55	0	2887595	0	22	22	501309	501309	131254	131254	544658	544658	37.3	5.35	89.7	11	2881
CFSAN117526	124.859	d__Bacteria;p__Firmicutes;c__Bacilli;o__Lactobacillales;f__Listeriaceae;g__Listeria;s__Listeria_innocua	99.45	0.55	0	2924309	0	19	19	378897	378897	153911	153911	573610	573610	37.3	5.26	89.76	11	2937
CFSAN117527	75.6908	d__Bacteria;p__Firmicutes;c__Bacilli;o__Lactobacillales;f__Listeriaceae;g__Listeria;s__Listeria_innocua	99.45	0.55	0	2905096	0	39	39	180045	180045	74489	74489	423327	423327	37.3	4.81	89.95	11	2925
CFSAN117528	112.835	d__Bacteria;p__Firmicutes;c__Bacilli;o__Lactobacillales;f__Listeriaceae;g__Listeria;s__Listeria_innocua	99.45	0.55	0	2908055	0	29	29	449297	449297	100277	100277	875613	875613	37.3	6.34	89.84	11	2922
CFSAN117529	63.4261	d__Bacteria;p__Firmicutes;c__Bacilli;o__Lactobacillales;f__Listeriaceae;g__Listeria;s__Listeria_innocua	99.45	0.55	0	2904065	0	31	31	292228	292228	93679	93679	389594	389594	37.3	5.14	89.97	11	2927
CFSAN117530	90.0401	d__Bacteria;p__Firmicutes;c__Bacilli;o__Lactobacillales;f__Listeriaceae;g__Listeria;s__Listeria_innocua	99.45	0.55	0	2905560	0	23	23	364463	364463	126328	126328	960498	960498	37.3	5.1	89.95	11	2923
CFSAN117531	72.5934	d__Bacteria;p__Firmicutes;c__Bacilli;o__Lactobacillales;f__Listeriaceae;g__Listeria;s__Listeria_innocua	99.45	0.55	0	2915089	0	25	25	283682	283682	116603	116603	606242	606242	37.3	4.65	89.83	11	2916
CFSAN117534	88.1092	d__Bacteria;p__Firmicutes;c__Bacilli;o__Lactobacillales;f__Listeriaceae;g__Listeria;s__Listeria_innocua	99.45	0.69	0	2908419	0	23	23	390281	390281	126453	126453	960498	960498	37.3	5.72	89.92	11	2923
CFSAN117535	105.61	d__Bacteria;p__Firmicutes;c__Bacilli;o__Lactobacillales;f__Listeriaceae;g__Listeria;s__Listeria_innocua	99.45	0.55	0	2907077	0	36	36	218802	218802	80752	80752	408505	408505	37.3	5.67	89.93	11	2928
CFSAN117536	122.655	d__Bacteria;p__Firmicutes;c__Bacilli;o__Lactobacillales;f__Listeriaceae;g__Listeria;s__Listeria_innocua	99.45	0.55	0	2914926	0	28	28	271430	271430	104104	104104	543247	543247	37.4	4.8	89.8	11	2917
CFSAN117538	99.9946	d__Bacteria;p__Firmicutes;c__Bacilli;o__Lactobacillales;f__Listeriaceae;g__Listeria;s__Listeria_innocua	99.45	0.69	0	2916792	0	24	24	510870	510870	121533	121533	1432163	1432163	37.4	5.03	89.78	11	2916
CFSAN117539	85.214	d__Bacteria;p__Firmicutes;c__Bacilli;o__Lactobacillales;f__Listeriaceae;g__Listeria;s__Listeria_innocua	99.45	0.55	0	2913693	0	51	51	181156	181156	57131	57131	315619	315619	37.4	5.06	89.74	11	2922
CFSAN117540	83.6917	d__Bacteria;p__Firmicutes;c__Bacilli;o__Lactobacillales;f__Listeriaceae;g__Listeria;s__Listeria_innocua	99.45	0.55	0	2913897	0	23	23	316479	316479	126691	126691	542291	542291	37.4	4.74	89.82	11	2914
CFSAN117547	130.124	d__Bacteria;p__Firmicutes;c__Bacilli;o__Lactobacillales;f__Listeriaceae;g__Listeria;s__Listeria_innocua	99.45	0.55	0	2915828	0	24	24	510870	510870	121492	121492	1188346	1188346	37.4	4.93	89.8	11	2917
CFSAN117549	147.093	d__Bacteria;p__Firmicutes;c__Bacilli;o__Lactobacillales;f__Listeriaceae;g__Listeria;s__Listeria_innocua	99.45	0.55	0	2942762	0	31	31	544955	544955	94927	94927	1413416	1413416	37.3	6.34	89.75	11	2963
CFSAN117550	80.0699	d__Bacteria;p__Firmicutes;c__Bacilli;o__Lactobacillales;f__Listeriaceae;g__Listeria;s__Listeria_innocua	99.45	0.55	0	2946605	0	45	45	156159	156159	65480	65480	517612	517612	37.3	4.83	89.85	11	2962
CFSAN117551	50.1176	d__Bacteria;p__Firmicutes;c__Bacilli;o__Lactobacillales;f__Listeriaceae;g__Listeria;s__Listeria_innocua	99.45	1.1	0	2893108	0	54	54	124613	124613	53576	53576	330790	330790	37.5	4.44	90.07	11	2860
CFSAN117552	94.5352	d__Bacteria;p__Firmicutes;c__Bacilli;o__Lactobacillales;f__Listeriaceae;g__Listeria;s__Listeria_innocua	99.45	0.55	0	2803810	0	70	70	105897	105897	40054	40054	189011	189011	37.5	4.47	89.97	11	2784
CFSAN117553	104.9	d__Bacteria;p__Firmicutes;c__Bacilli;o__Lactobacillales;f__Listeriaceae;g__Listeria;s__Listeria_innocua	99.45	0.55	0	2878208	0	57	57	123461	123461	50494	50494	321208	321208	37.5	4.92	89.86	11	2874
CFSAN117554	72.4304	d__Bacteria;p__Firmicutes;c__Bacilli;o__Lactobacillales;f__Listeriaceae;g__Listeria;s__Listeria_innocua	99.45	0.55	0	2808310	0	14	14	468691	468691	200593	200593	579405	579405	37.4	5.85	90.08	11	2763
CFSAN117556	48.4904	d__Bacteria;p__Firmicutes;c__Bacilli;o__Lactobacillales;f__Listeriaceae;g__Listeria;s__Listeria_innocua	99.45	0.55	0	2852762	0	34	34	167321	167321	83904	83904	370024	370024	37.4	4.82	89.82	11	2832
CFSAN117557	81.2266	d__Bacteria;p__Firmicutes;c__Bacilli;o__Lactobacillales;f__Listeriaceae;g__Listeria;s__Listeria_innocua	99.45	0.55	0	2819574	0	58	58	142594	142594	48613	48613	279988	279988	37.5	5.02	89.96	11	2809
CFSAN117558	80.4536	d__Bacteria;p__Firmicutes;c__Bacilli;o__Lactobacillales;f__Listeriaceae;g__Listeria;s__Listeria_innocua	99.45	0.55	0	2811403	0	25	25	210398	210398	112456	112456	529850	529850	37.4	5.35	89.96	11	2767
CFSAN117560	75.1639	d__Bacteria;p__Firmicutes;c__Bacilli;o__Lactobacillales;f__Listeriaceae;g__Listeria;s__Listeria_innocua	99.45	0.74	50	2819514	0	44	44	227442	227442	64079	64079	468689	468689	37.4	4.64	90.08	11	2794
CFSAN117563	80.7713	d__Bacteria;p__Firmicutes;c__Bacilli;o__Lactobacillales;f__Listeriaceae;g__Listeria;s__Listeria_innocua	99.45	0.55	0	2810616	0	19	19	295380	295380	147927	147927	579380	579380	37.4	5.57	90.08	11	2770
CFSAN117564	76.9661	d__Bacteria;p__Firmicutes;c__Bacilli;o__Lactobacillales;f__Listeriaceae;g__Listeria;s__Listeria_innocua	99.45	0.6	50	2822288	0	50	50	227370	227370	56445	56445	332589	332589	37.5	5.25	90.06	11	2793
CFSAN117566	86.8205	d__Bacteria;p__Firmicutes;c__Bacilli;o__Lactobacillales;f__Listeriaceae;g__Listeria;s__Listeria_innocua	99.45	0.55	0	2806262	0	31	31	157150	157150	90524	90524	352022	352022	37.4	4.74	90.09	11	2762
CFSAN117568	107.241	d__Bacteria;p__Firmicutes;c__Bacilli;o__Lactobacillales;f__Listeriaceae;g__Listeria;s__Listeria_innocua	99.45	0.55	0	2794167	0	73	73	116211	116211	38276	38276	194593	194593	37.5	4.04	90.11	11	2769
CFSAN117569	69.5719	d__Bacteria;p__Firmicutes;c__Bacilli;o__Lactobacillales;f__Listeriaceae;g__Listeria;s__Listeria_innocua	99.45	0.55	0	2807305	0	19	19	318326	318326	147752	147752	468739	468739	37.4	5.2	90.06	11	2762
CFSAN117570	71.3038	d__Bacteria;p__Firmicutes;c__Bacilli;o__Lactobacillales;f__Listeriaceae;g__Listeria;s__Listeria_innocua	99.45	0.55	0	2884772	0	30	30	253217	253217	96159	96159	498353	498353	37.5	4.89	89.89	11	2870
CFSAN117573	68.2908	d__Bacteria;p__Firmicutes;c__Bacilli;o__Lactobacillales;f__Listeriaceae;g__Listeria;s__Listeria_innocua	99.45	0.55	0	2971104	0	28	28	359400	359400	106110	106110	404283	404283	37.3	5.3	89.89	11	2955
CFSAN117574	113.537	d__Bacteria;p__Firmicutes;c__Bacilli;o__Lactobacillales;f__Listeriaceae;g__Listeria;s__Listeria_innocua	99.45	0.55	0	2805713	0	40	40	150666	150666	70142	70142	498469	498469	37.4	4.49	90.12	11	2777
CFSAN117575	67.2881	d__Bacteria;p__Firmicutes;c__Bacilli;o__Lactobacillales;f__Listeriaceae;g__Listeria;s__Listeria_innocua	99.45	0.55	0	2808912	0	22	22	380947	380947	127677	127677	667344	667344	37.4	5.11	90.09	11	2768
CFSAN117576	65.9265	d__Bacteria;p__Firmicutes;c__Bacilli;o__Lactobacillales;f__Listeriaceae;g__Listeria;s__Listeria_innocua	99.45	0.55	0	2808575	0	17	17	294818	294818	165210	165210	579405	579405	37.4	5.23	90.09	11	2763
CFSAN117578	59.6251	d__Bacteria;p__Firmicutes;c__Bacilli;o__Lactobacillales;f__Listeriaceae;g__Listeria;s__Listeria_innocua	99.45	0.55	0	2807164	0	27	27	198405	198405	103969	103969	349416	349416	37.4	5.32	90.07	11	2767
CFSAN117579	127.491	d__Bacteria;p__Firmicutes;c__Bacilli;o__Lactobacillales;f__Listeriaceae;g__Listeria;s__Listeria_innocua	99.45	0.55	0	2916426	0	26	26	510870	510870	112170	112170	1227611	1227611	37.3	5.04	89.77	11	2916
CFSAN117580	91.3374	d__Bacteria;p__Firmicutes;c__Bacilli;o__Lactobacillales;f__Listeriaceae;g__Listeria;s__Listeria_innocua	99.45	0.55	0	2769752	0	9	9	622262	622262	307750	307750	798601	798601	37.4	8.2	89.94	11	2716
CFSAN117581	89.2139	d__Bacteria;p__Firmicutes;c__Bacilli;o__Lactobacillales;f__Listeriaceae;g__Listeria;s__Listeria_innocua	99.45	0.55	0	2911153	0	50	50	158030	158030	58223	58223	307982	307982	37.4	4.42	89.85	11	2921
CFSAN117582	95.6482	d__Bacteria;p__Firmicutes;c__Bacilli;o__Lactobacillales;f__Listeriaceae;g__Listeria;s__Listeria_innocua	99.45	0.55	0	2807066	0	18	18	276067	276067	155948	155948	579405	579405	37.4	4.97	90.09	11	2762
CFSAN117583	105.989	d__Bacteria;p__Firmicutes;c__Bacilli;o__Lactobacillales;f__Listeriaceae;g__Listeria;s__Listeria_innocua	99.45	0.66	0	2946905	0	22	22	459227	459227	133950	133950	1420772	1420772	37.4	5.58	89.88	11	2965
CFSAN117585	118.88	d__Bacteria;p__Firmicutes;c__Bacilli;o__Lactobacillales;f__Listeriaceae;g__Listeria;s__Listeria_innocua	99.45	0.55	0	2798279	0	32	32	279965	279965	87446	87446	422352	422352	37.4	6.11	89.95	11	2741
CFSAN117586	71.5832	d__Bacteria;p__Firmicutes;c__Bacilli;o__Lactobacillales;f__Listeriaceae;g__Listeria;s__Listeria_innocua	99.45	0.55	0	2882474	0	22	22	231631	231631	131021	131021	540022	540022	37.5	4.57	89.94	11	2823
CFSAN117587	82.6365	d__Bacteria;p__Firmicutes;c__Bacilli;o__Lactobacillales;f__Listeriaceae;g__Listeria;s__Listeria_innocua	99.45	0.55	0	2929990	0	35	35	228673	228673	83714	83714	351803	351803	37.4	4.39	90.06	11	2922
CFSAN117589	105.186	d__Bacteria;p__Firmicutes;c__Bacilli;o__Lactobacillales;f__Listeriaceae;g__Listeria;s__Listeria_innocua	99.45	0.74	0	2870498	0	43	43	310433	310433	66755	66755	572591	572591	37.5	4.76	89.73	11	2855
CFSAN117590	104.836	d__Bacteria;p__Firmicutes;c__Bacilli;o__Lactobacillales;f__Listeriaceae;g__Listeria;s__Listeria_innocua	99.45	2.12	40	2876256	0	38	38	528659	528659	75690	75690	591875	591875	37.4	5.79	89.85	11	2865
CFSAN117591	61.6474	d__Bacteria;p__Firmicutes;c__Bacilli;o__Lactobacillales;f__Listeriaceae;g__Listeria;s__Listeria_innocua	99.45	0.55	0	2848889	0	24	24	216407	216407	118703	118703	459227	459227	37.4	4.99	89.85	11	2829
CFSAN117592	63.3795	d__Bacteria;p__Firmicutes;c__Bacilli;o__Lactobacillales;f__Listeriaceae;g__Listeria;s__Listeria_innocua	99.45	0.55	0	2881973	0	18	18	293623	293623	160109	160109	540022	540022	37.5	5.78	89.95	11	2822
CFSAN117593	67.4947	d__Bacteria;p__Firmicutes;c__Bacilli;o__Lactobacillales;f__Listeriaceae;g__Listeria;s__Listeria_innocua	99.45	0.55	0	3049534	0	44	44	154465	154465	69307	69307	298191	298191	37.4	4.2	89.82	11	3022
CFSAN117594	68.5748	d__Bacteria;p__Firmicutes;c__Bacilli;o__Lactobacillales;f__Listeriaceae;g__Listeria;s__Listeria_innocua	99.45	0.55	0	3056011	0	56	56	137017	137017	54571	54571	340478	340478	37.4	3.72	89.83	11	3046
CFSAN117595	92.2726	d__Bacteria;p__Firmicutes;c__Bacilli;o__Lactobacillales;f__Listeriaceae;g__Listeria;s__Listeria_innocua	99.45	0.55	0	3049107	0	46	46	111991	111991	66284	66284	340478	340478	37.4	3.61	89.81	11	3027
CFSAN117596	78.1965	d__Bacteria;p__Firmicutes;c__Bacilli;o__Lactobacillales;f__Listeriaceae;g__Listeria;s__Listeria_innocua	99.45	0.55	0	3046446	0	59	59	94188	94188	51634	51634	296879	296879	37.4	3.62	89.85	11	3031
CFSAN119108	87.5584	d__Bacteria;p__Firmicutes;c__Bacilli;o__Lactobacillales;f__Listeriaceae;g__Listeria;s__Listeria_innocua	99.45	0.55	0	2862057	0	35	35	193882	193882	81773	81773	347575	347575	37.4	4.12	90.05	11	2830
CFSAN119109	77.9111	d__Bacteria;p__Firmicutes;c__Bacilli;o__Lactobacillales;f__Listeriaceae;g__Listeria;s__Listeria_innocua	99.45	0.55	0	2922171	0	34	34	179224	179224	85946	85946	315559	315559	37.5	4.19	90	11	2895
CFSAN119115	64.166	d__Bacteria;p__Firmicutes;c__Bacilli;o__Lactobacillales;f__Listeriaceae;g__Listeria;s__Listeria_innocua	99.45	0.55	0	2882967	0	31	31	156604	156604	92998	92998	330905	330905	37.5	4.03	89.89	11	2869
CFSAN119116	58.3953	d__Bacteria;p__Firmicutes;c__Bacilli;o__Lactobacillales;f__Listeriaceae;g__Listeria;s__Listeria_innocua	99.45	0.55	0	2883238	0	48	48	104674	104674	60067	60067	329957	329957	37.5	4.22	89.92	11	2877
CFSAN119121	81.867	d__Bacteria;p__Firmicutes;c__Bacilli;o__Lactobacillales;f__Listeriaceae;g__Listeria;s__Listeria_innocua	99.45	0	0	3017208	0	47	47	129564	129564	64195	64195	394889	394889	37.3	4.24	89.94	11	3095
CFSAN119124	84.046	d__Bacteria;p__Firmicutes;c__Bacilli;o__Lactobacillales;f__Listeriaceae;g__Listeria;s__Listeria_innocua	99.45	0.55	0	2905936	0	30	30	305560	305560	96864	96864	481735	481735	37.3	4.72	89.96	11	2926
CFSAN119125	68.1712	d__Bacteria;p__Firmicutes;c__Bacilli;o__Lactobacillales;f__Listeriaceae;g__Listeria;s__Listeria_innocua	99.45	0.55	0	2885274	0	39	39	135326	135326	73981	73981	498116	498116	37.5	4.77	89.95	11	2873
CFSAN119126	72.4948	d__Bacteria;p__Firmicutes;c__Bacilli;o__Lactobacillales;f__Listeriaceae;g__Listeria;s__Listeria_innocua	99.45	0.55	0	2886309	0	32	32	287537	287537	90197	90197	516870	516870	37.5	5.5	89.91	11	2878
CFSAN119127	72.3467	d__Bacteria;p__Firmicutes;c__Bacilli;o__Lactobacillales;f__Listeriaceae;g__Listeria;s__Listeria_innocua	99.45	0.55	0	2884711	0	28	28	215697	215697	103025	103025	560000	560000	37.5	5.46	89.91	11	2872
CFSAN119128	51.823	d__Bacteria;p__Firmicutes;c__Bacilli;o__Lactobacillales;f__Listeriaceae;g__Listeria;s__Listeria_innocua	99.45	0.55	0	2881536	0	60	60	123606	123606	48025	48025	244279	244279	37.5	5.02	89.92	11	2875
CFSAN119129	66.3631	d__Bacteria;p__Firmicutes;c__Bacilli;o__Lactobacillales;f__Listeriaceae;g__Listeria;s__Listeria_innocua	99.45	0.55	0	2880910	0	52	52	140362	140362	55402	55402	235762	235762	37.5	4.81	89.95	11	2873
CFSAN119130	56.2716	d__Bacteria;p__Firmicutes;c__Bacilli;o__Lactobacillales;f__Listeriaceae;g__Listeria;s__Listeria_innocua	99.45	0.55	0	2885297	0	34	34	208146	208146	84861	84861	305396	305396	37.5	4.6	89.92	11	2885
CFSAN119131	108.175	d__Bacteria;p__Firmicutes;c__Bacilli;o__Lactobacillales;f__Listeriaceae;g__Listeria;s__Listeria_innocua	99.45	0.55	0	2887997	0	13	13	577538	577538	222153	222153	655735	655735	37.5	6.44	89.91	11	2871
CFSAN119132	93.9385	d__Bacteria;p__Firmicutes;c__Bacilli;o__Lactobacillales;f__Listeriaceae;g__Listeria;s__Listeria_innocua	99.45	0.55	0	2886272	0	25	25	295327	295327	115450	115450	577575	577575	37.5	5.43	89.88	11	2873
CFSAN119133	65.7844	d__Bacteria;p__Firmicutes;c__Bacilli;o__Lactobacillales;f__Listeriaceae;g__Listeria;s__Listeria_innocua	99.45	0.55	0	2885036	0	52	52	155594	155594	55481	55481	286424	286424	37.5	4.59	89.91	11	2879
Supplementary data: Table S2. Sources, types of samples, sequence types, and resistance genes detected in L. innocua isolates
								An absent gene is denoted "." and a present gene is represented by its % coverage or proportion of gene covered
Source	SampleID	Species	Source	Type	Class	ST	Number of Genes	ant.6..Ia	dfrG	fosX	lin	lnu.D.	lnu.G.	mef.A.	mph.B.	msr.D.	tet.M.	tet.S.	vat.B.	vga.B.
Retail outlets	CFSAN117453	Listeria innocua	CHAIN RETAIL	RAW BEEF	RAW	1008	3	.	.	100.00	99.81	.	.	.	.	.	100.00	.	.	.
(n=61)	CFSAN117455	Listeria innocua	LARGE RETAIL	VIENNA	RTE	637	2	.	.	100.00	99.81	.	.	.	.	.	.	.	.	.
	CFSAN117457	Listeria innocua	CHAIN RETAIL	BILTONG	RTE	1085	2	.	.	100.00	99.94	.	.	.	.	.	.	.	.	.
	CFSAN117458	Listeria innocua	MEDIUM RETAIL	WORS	MILLED BEEF	1085	2	.	.	100.00	99.94	.	.	.	.	.	.	.	.	.
	CFSAN117459	Listeria innocua	CHAIN RETAIL	VIENNA	RTE	1489	3	.	100.00	100.00	99.81	.	.	.	.	.	.	.	.	.
	CFSAN117460	Listeria innocua	MEDIUM RETAIL	VIENNA	RTE	1085	2	.	.	100.00	99.94	.	.	.	.	.	.	.	.	.
	CFSAN117465	Listeria innocua	CHAIN RETAIL	BILTONG	RTE	637	3	.	.	100.00	99.81	.	.	.	.	.	100.00	.	.	.
	CFSAN117467	Listeria innocua	MEDIUM RETAIL	BEEF CHUCK	RAW	1085	2	.	.	100.00	99.94	.	.	.	.	.	.	.	.	.
	CFSAN117469	Listeria innocua	SMALL RETAIL	LIVER	OFFAL & ORGANS	1085	2	.	.	100.00	99.94	.	.	.	.	.	.	.	.	.
	CFSAN117474	Listeria innocua	CHAIN RETAIL	OFFAL	OFFAL & ORGANS	448	2	.	.	100.00	99.81	.	.	.	.	.	.	.	.	.
	CFSAN117475	Listeria innocua	CHAIN RETAIL	BEEF BURGER	MILLED BEEF	637	2	.	.	100.00	99.81	.	.	.	.	.	.	.	.	.
	CFSAN117476	Listeria innocua	LARGE RETAIL	WORS	MILLED BEEF	448	2	.	.	100.00	99.81	.	.	.	.	.	.	.	.	.
	CFSAN117477	Listeria innocua	LARGE RETAIL	MINCED BEEF	MILLED BEEF	448	2	.	.	100.00	99.81	.	.	.	.	.	.	.	.	.
	CFSAN117478	Listeria innocua	LARGE RETAIL	MINCED BEEF	MILLED BEEF	637	2	.	.	100.00	99.81	.	.	.	.	.	.	.	.	.
	CFSAN117480	Listeria innocua	LARGE RETAIL	BEEF POLONY	RTE	637	2	.	.	100.00	99.81	.	.	.	.	.	.	.	.	.
	CFSAN117482	Listeria innocua	MEDIUM RETAIL	MINCED BEEF	MILLED BEEF	448	2	.	.	100.00	99.81	.	.	.	.	.	.	.	.	.
	CFSAN117483	Listeria innocua	MEDIUM RETAIL	MINCED BEEF	MILLED BEEF	448	2	.	.	100.00	99.81	.	.	.	.	.	.	.	.	.
	CFSAN117484	Listeria innocua	MEDIUM RETAIL	WORS	MILLED BEEF	1008	3	.	.	100.00	99.81	.	.	.	.	.	100.00	.	.	.
	CFSAN117485	Listeria innocua	LARGE RETAIL	MINCED BEEF	MILLED BEEF	448	2	.	.	100.00	99.81	.	.	.	.	.	.	.	.	.
	CFSAN117487	Listeria innocua	MEDIUM RETAIL	WORS	MILLED BEEF	448	2	.	.	100.00	99.81	.	.	.	.	.	.	.	.	.
	CFSAN117488	Listeria innocua	MEDIUM RETAIL	MINCED BEEF	MILLED BEEF	1085	2	.	.	100.00	99.94	.	.	.	.	.	.	.	.	.
	CFSAN117489	Listeria innocua	LARGE RETAIL	MINCED BEEF	MILLED BEEF	448	2	.	.	100.00	99.81	.	.	.	.	.	.	.	.	.
	CFSAN117491	Listeria innocua	SMALL RETAIL	OFFAL	OFFAL & ORGANS	1008	5	.	.	100.00	99.81	.	.	.	.	.	100.00	.	100.00	100.00
	CFSAN117496	Listeria innocua	CHAIN RETAIL	VIENNA	RTE	537	3	.	.	100.00	99.81	.	.	.	.	.	100.00	.	.	.
	CFSAN117500	Listeria innocua	MEDIUM RETAIL	VIENNA	RTE	637	3	.	.	100.00	99.81	.	.	.	.	.	100.00	.	.	.
	CFSAN117502	Listeria innocua	CHAIN RETAIL	OFFAL	OFFAL & ORGANS	637	3	.	.	100.00	99.81	.	.	.	.	.	100.00	.	.	.
	CFSAN117505	Listeria innocua	CHAIN RETAIL	OFFAL	OFFAL & ORGANS	1008	3	.	.	100.00	99.81	.	.	.	.	.	100.00	.	.	.
	CFSAN117506	Listeria innocua	SMALL RETAIL	BEEF BURGER	MILLED BEEF	3007	4	.	100.00	100.00	99.81	.	.	.	.	.	100.00	.	.	.
	CFSAN117507	Listeria innocua	LARGE RETAIL	VIENNA	RTE	1085	2	.	.	100.00	99.94	.	.	.	.	.	.	.	.	.
	CFSAN117508	Listeria innocua	LARGE RETAIL	OFFAL	OFFAL & ORGANS	1085	2	.	.	100.00	99.94	.	.	.	.	.	.	.	.	.
	CFSAN117509	Listeria innocua	MEDIUM RETAIL	FRENCH RUSSIAN	RTE	448	2	.	.	100.00	99.81	.	.	.	.	.	.	.	.	.
	CFSAN117510	Listeria innocua	MEDIUM RETAIL	WORS	MILLED BEEF	1085	2	.	.	100.00	99.94	.	.	.	.	.	.	.	.	.
	CFSAN117511	Listeria innocua	MEDIUM RETAIL	BEEF BURGER	MILLED BEEF	448	2	.	.	100.00	99.81	.	.	.	.	.	.	.	.	.
	CFSAN117512	Listeria innocua	MEDIUM RETAIL	BEEF CHUCK	RAW	637	3	.	.	100.00	99.81	.	.	.	.	.	100.00	.	.	.
	CFSAN117513	Listeria innocua	LARGE RETAIL	MINCED BEEF	MILLED BEEF	537	3	.	.	100.00	99.81	.	.	.	.	.	100.00	.	.	.
	CFSAN117514	Listeria innocua	CHAIN RETAIL	WORS	MILLED BEEF	448	2	.	.	100.00	99.81	.	.	.	.	.	.	.	.	.
	CFSAN117515	Listeria innocua	CHAIN RETAIL	MINCED BEEF	MILLED BEEF	448	2	.	.	100.00	99.81	.	.	.	.	.	.	.	.	.
	CFSAN117516	Listeria innocua	LARGE RETAIL	MINCED BEEF	MILLED BEEF	1008	3	.	.	100.00	99.81	.	.	.	.	.	100.00	.	.	.
	CFSAN117517	Listeria innocua	LARGE RETAIL	WORS	MILLED BEEF	448	2	.	.	100.00	99.81	.	.	.	.	.	.	.	.	.
	CFSAN117518	Listeria innocua	MEDIUM RETAIL	WORS	MILLED BEEF	1482	2	.	.	100.00	99.81	.	.	.	.	.	.	.	.	.
	CFSAN117519	Listeria innocua	MEDIUM RETAIL	BEEF CHUCK	RAW	448	2	.	.	100.00	99.81	.	.	.	.	.	.	.	.	.
	CFSAN117520	Listeria innocua	CHAIN RETAIL	BEEF SHIN	RAW	1085	2	.	.	100.00	99.94	.	.	.	.	.	.	.	.	.
	CFSAN117521	Listeria innocua	SMALL RETAIL	BEEF CHUCK	RAW	1619	4	.	.	100.00	99.81	100.00	.	.	.	.	100.00	.	.	.
	CFSAN117523	Listeria innocua	SMALL RETAIL	BILTONG	RTE	637	3	.	.	100.00	99.81	.	.	.	.	.	100.00	.	.	.
	CFSAN117525	Listeria innocua	LARGE RETAIL	BILTONG	RTE	1085	2	.	.	100.00	99.94	.	.	.	.	.	.	.	.	.
	CFSAN117526	Listeria innocua	SMALL RETAIL	BEEF CHUCK	RAW	1085	2	.	.	100.00	99.94	.	.	.	.	.	.	.	.	.
	CFSAN117527	Listeria innocua	SMALL RETAIL	BILTONG	RTE	1489	3	.	100.00	100.00	99.81	.	.	.	.	.	.	.	.	.
	CFSAN117528	Listeria innocua	LARGE RETAIL	BRISKET	RAW	1489	3	.	100.00	100.00	99.81	.	.	.	.	.	.	.	.	.
	CFSAN117529	Listeria innocua	LARGE RETAIL	MINCED BEEF	MILLED BEEF	1489	3	.	100.00	100.00	99.81	.	.	.	.	.	.	.	.	.
	CFSAN117530	Listeria innocua	LARGE RETAIL	WORS	MILLED BEEF	1489	3	.	100.00	100.00	99.81	.	.	.	.	.	.	.	.	.
	CFSAN117531	Listeria innocua	SMALL RETAIL	BEEF CHUCK	RAW	448	2	.	.	100.00	99.81	.	.	.	.	.	.	.	.	.
	CFSAN117534	Listeria innocua	SMALL RETAIL	BEEF BURGER	MILLED BEEF	1489	3	.	100.00	100.00	99.81	.	.	.	.	.	.	.	.	.
	CFSAN117535	Listeria innocua	CHAIN RETAIL	OFFAL	OFFAL & ORGANS	1489	3	.	100.00	100.00	99.81	.	.	.	.	.	.	.	.	.
	CFSAN117536	Listeria innocua	CHAIN RETAIL	MINCED BEEF	MILLED BEEF	448	2	.	.	100.00	99.81	.	.	.	.	.	.	.	.	.
	CFSAN117538	Listeria innocua	CHAIN RETAIL	BEEF STEW	RAW	448	2	.	.	100.00	99.81	.	.	.	.	.	.	.	.	.
	CFSAN117539	Listeria innocua	MEDIUM RETAIL	WORS	MILLED BEEF	448	2	.	.	100.00	99.81	.	.	.	.	.	.	.	.	.
	CFSAN117540	Listeria innocua	MEDIUM RETAIL	BEEF STEAK	RAW	448	2	.	.	100.00	99.81	.	.	.	.	.	.	.	.	.
	CFSAN117547	Listeria innocua	LARGE RETAIL	KIDNEY	OFFAL & ORGANS	448	2	.	.	100.00	99.81	.	.	.	.	.	.	.	.	.
	CFSAN117549	Listeria innocua	CHAIN RETAIL	MINCED BEEF	MILLED BEEF	1085	2	.	.	100.00	99.94	.	.	.	.	.	.	.	.	.
	CFSAN117550	Listeria innocua	SMALL RETAIL	WORS	MILLED BEEF	602	2	.	.	100.00	99.81	.	.	.	.	.	.	.	.	.
	CFSAN117551	Listeria innocua	MEDIUM RETAIL	OFFAL	OFFAL & ORGANS	637	5	100.00	.	100.00	99.81	.	.	.	98.68	.	100.00	.	.	.
Farms	CFSAN117552	Listeria innocua	COMMUNAL FARM	FAECES	FAECES	637	2	.	.	100.00	99.81	.	.	.	.	.	.	.	.	.
(n=34)	CFSAN117553	Listeria innocua	COMMUNAL FARM	FAECES	FAECES	537	3	.	.	100.00	99.81	.	.	.	.	.	100.00	.	.	.
	CFSAN117554	Listeria innocua	COMMUNAL FARM	FAECES	FAECES	637	2	.	.	100.00	99.81	.	.	.	.	.	.	.	.	.
	CFSAN117556	Listeria innocua	COMMUNAL FARM	ENVIRONMENTAL-FAECES	ENVIRONMENT	1482	3	.	.	100.00	99.81	.	.	.	.	.	100.00	.	.	.
	CFSAN117557	Listeria innocua	COMMUNAL FARM	FAECES	FAECES	1087	2	.	.	100.00	99.81	.	.	.	.	.	.	.	.	.
	CFSAN117558	Listeria innocua	COMMUNAL FARM	FAECES	FAECES	637	2	.	.	100.00	99.81	.	.	.	.	.	.	.	.	.
	CFSAN117560	Listeria innocua	COMMUNAL FARM	FAECES	ENVIRONMENT	637	2	.	.	100.00	99.81	.	.	.	.	.	.	.	.	.
	CFSAN117563	Listeria innocua	COMMUNAL FARM	FAECES	ENVIRONMENT	637	2	.	.	100.00	99.81	.	.	.	.	.	.	.	.	.
	CFSAN117564	Listeria innocua	COW-CALF OPERATION	FAECES	FAECES	637	2	.	.	100.00	99.81	.	.	.	.	.	.	.	.	.
	CFSAN117566	Listeria innocua	COW-CALF OPERATION	FAECES	FAECES	637	2	.	.	100.00	99.81	.	.	.	.	.	.	.	.	.
	CFSAN117568	Listeria innocua	COW-CALF OPERATION	FAECES	FAECES	637	2	.	.	100.00	99.81	.	.	.	.	.	.	.	.	.
	CFSAN117569	Listeria innocua	COW-CALF OPERATION	FAECES	FAECES	637	2	.	.	100.00	99.81	.	.	.	.	.	.	.	.	.
	CFSAN117570	Listeria innocua	COW-CALF OPERATION	ENVIRONMENTAL-FAECES	ENVIRONMENT	537	3	.	.	100.00	99.81	.	.	.	.	.	100.00	.	.	.
	CFSAN117573	Listeria innocua	COW-CALF OPERATION	FAECES	FAECES	2754	4	.	.	100.00	99.94	.	100.00	.	.	.	100.00	.	.	.
	CFSAN117574	Listeria innocua	COW-CALF OPERATION	FAECES	ENVIRONMENT	637	2	.	.	100.00	99.81	.	.	.	.	.	.	.	.	.
	CFSAN117575	Listeria innocua	COW-CALF OPERATION	FAECES	FAECES	637	2	.	.	100.00	99.81	.	.	.	.	.	.	.	.	.
	CFSAN117576	Listeria innocua	COW-CALF OPERATION	FAECES	FAECES	637	2	.	.	100.00	99.81	.	.	.	.	.	.	.	.	.
	CFSAN117578	Listeria innocua	COW-CALF OPERATION	FAECES	FAECES	637	2	.	.	100.00	99.81	.	.	.	.	.	.	.	.	.
	CFSAN117579	Listeria innocua	COW-CALF OPERATION	FAECES	FAECES	448	2	.	.	100.00	99.81	.	.	.	.	.	.	.	.	.
	CFSAN117580	Listeria innocua	COW-CALF OPERATION	ENVIRONMENTAL-WATER	ENVIRONMENT	1482	2	.	.	100.00	99.81	.	.	.	.	.	.	.	.	.
	CFSAN117581	Listeria innocua	COW-CALF OPERATION	FAECES	FAECES	448	2	.	.	100.00	99.81	.	.	.	.	.	.	.	.	.
	CFSAN117582	Listeria innocua	COW-CALF OPERATION	FEED	FEED	637	2	.	.	100.00	99.81	.	.	.	.	.	.	.	.	.
	CFSAN117583	Listeria innocua	FEEDLOT FARM	FAECES	FAECES	1482	4	.	.	100.00	99.81	100.00	.	.	.	.	100.00	.	.	.
	CFSAN117585	Listeria innocua	FEEDLOT FARM	FAECES	FAECES	43	2	.	.	100.00	99.81	.	.	.	.	.	.	.	.	.
	CFSAN117586	Listeria innocua	FEEDLOT FARM	FEED	FEED	637	2	.	.	100.00	99.81	.	.	.	.	.	.	.	.	.
	CFSAN117587	Listeria innocua	FEEDLOT FARM	FEED	FEED	637	3	.	.	100.00	99.81	.	.	.	.	.	100.00	.	.	.
	CFSAN117589	Listeria innocua	FEEDLOT FARM	FAECES	FAECES	1482	2	.	.	100.00	99.81	.	.	.	.	.	.	.	.	.
	CFSAN117590	Listeria innocua	FEEDLOT FARM	FAECES	FAECES	1482	2	.	.	100.00	99.81	.	.	.	.	.	.	.	.	.
	CFSAN117591	Listeria innocua	FEEDLOT FARM	FAECES	FAECES	1482	3	.	.	100.00	99.81	.	.	.	.	.	100.00	.	.	.
	CFSAN117592	Listeria innocua	FEEDLOT FARM	ENVIRONMENTAL-WATER	ENVIRONMENT	637	2	.	.	100.00	99.81	.	.	.	.	.	.	.	.	.
	CFSAN117593	Listeria innocua	FEEDLOT FARM	FAECES	FAECES	1610	7	.	.	100.00	99.81	100.00	.	100.00	99.12	100.00	.	100.00	.	.
	CFSAN117594	Listeria innocua	FEEDLOT FARM	FAECES	FAECES	1610	7	.	.	100.00	99.81	100.00	.	100.00	99.12	100.00	.	100.00	.	.
	CFSAN117595	Listeria innocua	FEEDLOT FARM	FAECES	FAECES	1610	7	.	.	100.00	99.81	100.00	.	100.00	99.12	100.00	.	100.00	.	.
	CFSAN117596	Listeria innocua	FEEDLOT FARM	ENVIRONMENTAL-WATER	ENVIRONMENT	1610	7	.	.	100.00	99.81	100.00	.	100.00	99.12	100.00	.	100.00	.	.
Abattoir	CFSAN119108	Listeria innocua	HIGH THROUGHPUT (HT)	ENVIRONMENTAL-EFFLUENT	ENVIRONMENT	637	2	.	.	100.00	99.81	.	.	.	.	.	.	.	.	.
(n=15)	CFSAN119109	Listeria innocua	HIGH THROUGHPUT (HT)	ENVIRONMENTAL-EFFLUENT	ENVIRONMENT	637	2	.	.	100.00	99.81	.	.	.	.	.	.	.	.	.
	CFSAN119115	Listeria innocua	LOW THROUGHPUT (LT)	FAECES	FAECES	537	3	.	.	100.00	99.81	.	.	.	.	.	100.00	.	.	.
	CFSAN119116	Listeria innocua	LOW THROUGHPUT (LT)	ENVIRONMENTAL-EFFLUENT	ENVIRONMENT	537	3	.	.	100.00	99.81	.	.	.	.	.	100.00	.	.	.
	CFSAN119121	Listeria innocua	HIGH THROUGHPUT (HT)	ENVIRONMENTAL-EFFLUENT	ENVIRONMENT	1085	2	.	.	100.00	99.94	.	.	.	.	.	.	.	.	.
	CFSAN119124	Listeria innocua	HIGH THROUGHPUT (HT)	ENVIRONMENTAL-EFFLUENT	ENVIRONMENT	1489	3	.	100.00	100.00	99.81	.	.	.	.	.	.	.	.	.
	CFSAN119125	Listeria innocua	LOW THROUGHPUT (LT)	PRE-EVISCERATION CARCASS SWAB	CARCASS	537	3	.	.	100.00	99.81	.	.	.	.	.	100.00	.	.	.
	CFSAN119126	Listeria innocua	HIGH THROUGHPUT (HT)	FAECES	FAECES	537	3	.	.	100.00	99.81	.	.	.	.	.	100.00	.	.	.
	CFSAN119127	Listeria innocua	HIGH THROUGHPUT (HT)	FAECES	FAECES	537	3	.	.	100.00	99.81	.	.	.	.	.	100.00	.	.	.
	CFSAN119128	Listeria innocua	HIGH THROUGHPUT (HT)	PRE-EVISCERATION CARCASS SWAB	CARCASS	537	3	.	.	100.00	99.81	.	.	.	.	.	100.00	.	.	.
	CFSAN119129	Listeria innocua	HIGH THROUGHPUT (HT)	ENVIRONMENTAL-EFFLUENT	ENVIRONMENT	537	3	.	.	100.00	99.81	.	.	.	.	.	100.00	.	.	.
	CFSAN119130	Listeria innocua	HIGH THROUGHPUT (HT)	FAECES	FAECES	537	3	.	.	100.00	99.81	.	.	.	.	.	100.00	.	.	.
	CFSAN119131	Listeria innocua	HIGH THROUGHPUT (HT)	FAECES	FAECES	537	3	.	.	100.00	99.81	.	.	.	.	.	100.00	.	.	.
	CFSAN119132	Listeria innocua	HIGH THROUGHPUT (HT)	PRE-EVISCERATION CARCASS SWAB	CARCASS	537	3	.	.	100.00	99.81	.	.	.	.	.	100.00	.	.	.
	CFSAN119133	Listeria innocua	HIGH THROUGHPUT (HT)	ENVIRONMENTAL-EFFLUENT	ENVIRONMENT	537	3	.	.	100.00	99.81	.	.	.	.	.	100.00	.	.	.
Total
(n=110)
Supplementary data. Table S3. Sources, types of samples, sequence types, and virulence genes detected in L. innocua isolates								An absent gene is denoted "." and a present gene is represented by its % coverage or proportion of gene covered
Source	SampleID	Species	Source	Type	Class	ST	Number of Genes	clpC	clpE	clpP	fbpA	gtcA	hbp1.svpA	hbp2	iap.cwhA	lap	llsA	llsB	llsD	llsG	llsH	llsP	llsX	llsY	lpeA	lplA1	lspA	oatA	pdgA	prsA2
Retail outlets	CFSAN117453	Listeria innocua	CHAIN RETAIL	RAW BEEF	RAW	1008	19	100	99.77	100	100	94.98	99.84	99.82	97.10	99.92	96.00	.	.	100.00	98.40	.	100.00	.	100	100	100	99.79	100.00	99.32
(n=61)	CFSAN117455	Listeria innocua	LARGE RETAIL	VIENNA	RTE	637	15	100	99.77	99.66	100	94.98	99.84	99.82	96.27	99.92	.	.	.	.	.	.	.	.	100	100	100	99.79	100.00	99.32
	CFSAN117457	Listeria innocua	CHAIN RETAIL	BILTONG	RTE	1085	15	100	99.77	100	100	99.54	99.84	99.82	97.10	99.92	.	.	.	.	.	.	.	.	100	97.49	100	99.79	100.00	99.32
	CFSAN117458	Listeria innocua	MEDIUM RETAIL	WORS	MILLED BEEF	1085	15	100	99.77	100	100	99.54	99.84	99.82	97.10	99.92	.	.	.	.	.	.	.	.	100	100	100	99.79	100.00	99.32
	CFSAN117459	Listeria innocua	CHAIN RETAIL	VIENNA	RTE	1489	21	100	99.77	99.66	100	99.54	99.84	99.82	97.10	99.92	100.00	.	100.00	100.00	100.00	.	98.74	100.00	100	100	100	99.79	100.00	99.32
	CFSAN117460	Listeria innocua	MEDIUM RETAIL	VIENNA	RTE	1085	15	100	99.77	100	100	99.54	99.84	99.82	97.10	99.92	.	.	.	.	.	.	.	.	100	100	100	99.79	100.00	99.32
	CFSAN117465	Listeria innocua	CHAIN RETAIL	BILTONG	RTE	637	15	100	99.77	99.66	100	94.98	99.84	99.82	96.27	99.92	.	.	.	.	.	.	.	.	100	100	100	99.79	100.00	99.32
	CFSAN117467	Listeria innocua	MEDIUM RETAIL	BEEF CHUCK	RAW	1085	15	100	99.77	100	100	99.54	99.84	99.82	97.10	99.92	.	.	.	.	.	.	.	.	100	100	100	99.79	100.00	99.32
	CFSAN117469	Listeria innocua	SMALL RETAIL	LIVER	OFFAL & ORGANS	1085	15	100	99.77	100	100	99.54	99.84	99.82	97.10	99.92	.	.	.	.	.	.	.	.	100	100	100	99.79	100.00	99.32
	CFSAN117474	Listeria innocua	CHAIN RETAIL	OFFAL	OFFAL & ORGANS	448	19	100	99.77	100	100	94.98	99.84	99.82	97.10	99.92	96.00	.	.	100.00	100.00	.	100.00	.	100	100	100	99.79	100.00	99.32
	CFSAN117475	Listeria innocua	CHAIN RETAIL	BEEF BURGER	MILLED BEEF	637	15	100	99.77	99.66	100	94.98	99.84	99.82	96.27	99.92	.	.	.	.	.	.	.	.	100	100	100	99.79	100.00	99.32
	CFSAN117476	Listeria innocua	LARGE RETAIL	WORS	MILLED BEEF	448	19	100	99.77	100	100	94.98	99.84	99.82	97.10	99.92	96.00	.	.	100.00	100.00	.	100.00	.	100	100	100	99.79	100.00	99.32
	CFSAN117477	Listeria innocua	LARGE RETAIL	MINCED BEEF	MILLED BEEF	448	19	100	99.77	100	100	94.98	99.84	99.82	97.10	99.92	96.00	.	.	100.00	100.00	.	100.00	.	100	100	100	99.79	100.00	99.32
	CFSAN117478	Listeria innocua	LARGE RETAIL	MINCED BEEF	MILLED BEEF	637	15	100	99.77	99.66	100	94.98	99.84	99.82	96.27	99.92	.	.	.	.	.	.	.	.	100	100	100	99.79	100.00	99.32
	CFSAN117480	Listeria innocua	LARGE RETAIL	BEEF POLONY	RTE	637	15	100	99.77	99.66	100	94.98	99.84	99.82	96.27	99.92	.	.	.	.	.	.	.	.	100	100	100	99.79	100.00	99.32
	CFSAN117482	Listeria innocua	MEDIUM RETAIL	MINCED BEEF	MILLED BEEF	448	19	100	99.77	100	100	94.98	99.84	99.82	97.10	99.92	96.00	.	.	100.00	100.00	.	100.00	.	100	100	100	99.79	100.00	99.32
	CFSAN117483	Listeria innocua	MEDIUM RETAIL	MINCED BEEF	MILLED BEEF	448	19	100	99.77	100	100	94.98	99.84	99.82	97.10	99.92	96.00	.	.	100.00	100.00	.	100.00	.	100	100	100	99.79	100.00	99.32
	CFSAN117484	Listeria innocua	MEDIUM RETAIL	WORS	MILLED BEEF	1008	19	100	99.77	100	100	94.98	99.84	99.82	97.10	99.92	96.00	.	.	100.00	98.40	.	100.00	.	100	100	100	99.79	100.00	99.32
	CFSAN117485	Listeria innocua	LARGE RETAIL	MINCED BEEF	MILLED BEEF	448	19	100	99.77	100	100	94.98	99.84	99.82	97.10	99.92	96.00	.	.	100.00	100.00	.	100.00	.	100	100	100	99.79	100.00	99.32
	CFSAN117487	Listeria innocua	MEDIUM RETAIL	WORS	MILLED BEEF	448	19	100	99.77	100	100	94.98	99.84	99.82	97.10	99.92	96.00	.	.	100.00	100.00	.	100.00	.	100	100	100	99.79	100.00	99.32
	CFSAN117488	Listeria innocua	MEDIUM RETAIL	MINCED BEEF	MILLED BEEF	1085	15	100	99.77	100	100	99.54	99.84	99.82	97.10	99.92	.	.	.	.	.	.	.	.	100	100	100	99.79	100.00	99.32
	CFSAN117489	Listeria innocua	LARGE RETAIL	MINCED BEEF	MILLED BEEF	448	19	100	99.77	100	100	94.98	99.84	99.82	97.10	99.92	96.00	.	.	100.00	100.00	.	80.82	.	100	100	100	99.79	100.00	99.32
	CFSAN117491	Listeria innocua	SMALL RETAIL	OFFAL	OFFAL & ORGANS	1008	19	100	99.77	100	100	94.98	99.84	99.82	97.10	99.92	96.00	.	.	100.00	98.40	.	100.00	.	100	100	100	99.79	100.00	99.32
	CFSAN117496	Listeria innocua	CHAIN RETAIL	VIENNA	RTE	537	19	100	99.77	99.66	100	99.54	99.84	99.82	97.10	99.92	100.00	.	.	100.00	80.93	.	100.00	.	100	100	100	99.79	100.00	99.32
	CFSAN117500	Listeria innocua	MEDIUM RETAIL	VIENNA	RTE	637	15	100	99.77	99.66	100	94.98	99.84	99.82	96.27	99.92	.	.	.	.	.	.	.	.	100	100	100	99.79	100.00	99.32
	CFSAN117502	Listeria innocua	CHAIN RETAIL	OFFAL	OFFAL & ORGANS	637	15	100	99.77	99.66	100	94.98	99.84	99.82	96.27	99.92	.	.	.	.	.	.	.	.	100	100	100	99.79	100.00	99.32
	CFSAN117505	Listeria innocua	CHAIN RETAIL	OFFAL	OFFAL & ORGANS	1008	19	100	99.77	100	100	94.98	99.84	99.82	97.10	99.92	96.00	.	.	100.00	98.40	.	100.00	.	100	100	100	99.79	100.00	99.32
	CFSAN117506	Listeria innocua	SMALL RETAIL	BEEF BURGER	MILLED BEEF	3007	19	100	99.77	100	100	99.54	99.84	99.82	97.79	99.92	96.00	.	.	100.00	100.00	.	100.00	.	100	100	100	99.79	100.00	99.32
	CFSAN117507	Listeria innocua	LARGE RETAIL	VIENNA	RTE	1085	15	100	99.77	100	100	99.54	99.84	99.82	97.10	99.92	.	.	.	.	.	.	.	.	100	100	100	99.79	100.00	99.32
	CFSAN117508	Listeria innocua	LARGE RETAIL	OFFAL	OFFAL & ORGANS	1085	15	100	99.77	100	100	99.54	99.84	99.82	97.10	99.92	.	.	.	.	.	.	.	.	100	100	100	99.79	100.00	99.32
	CFSAN117509	Listeria innocua	MEDIUM RETAIL	FRENCH RUSSIAN	RTE	448	19	100	99.77	100	100	94.98	99.84	99.82	97.10	99.92	96.00	.	.	100.00	100.00	.	100.00	.	100	100	100	99.79	100.00	99.32
	CFSAN117510	Listeria innocua	MEDIUM RETAIL	WORS	MILLED BEEF	1085	15	100	99.77	100	100	99.54	99.84	99.82	97.10	99.92	.	.	.	.	.	.	.	.	100	100	100	99.79	100.00	99.32
	CFSAN117511	Listeria innocua	MEDIUM RETAIL	BEEF BURGER	MILLED BEEF	448	18	100	99.77	100	100	.	99.84	99.82	97.10	99.92	96.00	.	.	100.00	100.00	.	100.00	.	100	100	100	99.79	100.00	99.32
	CFSAN117512	Listeria innocua	MEDIUM RETAIL	BEEF CHUCK	RAW	637	15	100	99.77	99.66	100	94.98	99.84	99.82	96.27	99.92	.	.	.	.	.	.	.	.	100	100	100	99.79	100.00	99.32
	CFSAN117513	Listeria innocua	LARGE RETAIL	MINCED BEEF	MILLED BEEF	537	19	100	99.77	99.66	100	99.54	99.84	99.82	97.10	99.92	100.00	.	.	100.00	100.00	.	100.00	.	100	100	100	99.79	100.00	99.32
	CFSAN117514	Listeria innocua	CHAIN RETAIL	WORS	MILLED BEEF	448	18	100	99.77	100	100	.	99.84	99.82	97.10	99.92	96.00	.	.	100.00	100.00	.	100.00	.	100	100	100	99.79	100.00	99.32
	CFSAN117515	Listeria innocua	CHAIN RETAIL	MINCED BEEF	MILLED BEEF	448	18	100	99.77	100	100	.	99.84	99.82	97.10	99.92	96.00	.	.	100.00	100.00	.	100.00	.	100	100	100	99.79	100.00	99.32
	CFSAN117516	Listeria innocua	LARGE RETAIL	MINCED BEEF	MILLED BEEF	1008	19	100	99.77	100	100	94.98	99.84	99.82	97.10	99.92	96.00	.	.	100.00	98.40	.	100.00	.	100	100	100	99.79	100.00	99.32
	CFSAN117517	Listeria innocua	LARGE RETAIL	WORS	MILLED BEEF	448	19	100	99.77	100	100	94.98	99.84	99.82	97.10	99.92	96.00	.	.	100.00	100.00	.	100.00	.	100	100	100	99.79	100.00	99.32
	CFSAN117518	Listeria innocua	MEDIUM RETAIL	WORS	MILLED BEEF	1482	19	100	99.77	100	100	94.98	99.84	99.82	97.10	99.92	96.00	.	.	100.00	100.00	.	100.00	.	100	100	100	99.79	100.00	99.32
	CFSAN117519	Listeria innocua	MEDIUM RETAIL	BEEF CHUCK	RAW	448	19	100	99.77	100	100	94.98	99.84	99.82	97.10	99.92	96.00	.	.	100.00	100.00	.	100.00	.	100	100	100	99.79	100.00	99.32
	CFSAN117520	Listeria innocua	CHAIN RETAIL	BEEF SHIN	RAW	1085	15	100	99.77	100	100	99.54	99.84	99.82	97.10	99.92	.	.	.	.	.	.	.	.	100	100	100	99.79	100.00	99.32
	CFSAN117521	Listeria innocua	SMALL RETAIL	BEEF CHUCK	RAW	1619	19	100	99.77	100	100	99.54	99.84	99.82	96.69	99.92	100.00	.	.	100.00	100.00	.	100.00	.	100	100	100	99.79	100.00	99.32
	CFSAN117523	Listeria innocua	SMALL RETAIL	BILTONG	RTE	637	15	100	99.77	99.66	100	94.98	99.84	99.82	96.27	99.92	.	.	.	.	.	.	.	.	100	100	100	99.79	100.00	99.32
	CFSAN117525	Listeria innocua	LARGE RETAIL	BILTONG	RTE	1085	15	100	99.77	100	100	99.54	99.84	99.82	97.10	99.92	.	.	.	.	.	.	.	.	100	100	100	99.79	100.00	99.32
	CFSAN117526	Listeria innocua	SMALL RETAIL	BEEF CHUCK	RAW	1085	15	100	99.77	100	100	99.54	99.84	99.82	97.10	99.92	.	.	.	.	.	.	.	.	100	100	100	99.79	100.00	99.32
	CFSAN117527	Listeria innocua	SMALL RETAIL	BILTONG	RTE	1489	23	100	99.77	99.66	100	99.54	99.84	99.82	97.10	99.92	100.00	100.00	100.00	100.00	100.00	100.00	98.74	100.00	100	100	100	99.79	100.00	99.32
	CFSAN117528	Listeria innocua	LARGE RETAIL	BRISKET	RAW	1489	23	100	99.77	99.66	100	99.54	99.84	99.82	97.10	99.92	100.00	100.00	100.00	100.00	100.00	100.00	98.74	100.00	100	100	100	99.79	100.00	99.32
	CFSAN117529	Listeria innocua	LARGE RETAIL	MINCED BEEF	MILLED BEEF	1489	23	100	99.77	99.66	100	99.54	99.84	99.82	97.10	99.92	100.00	100.00	100.00	100.00	100.00	100.00	98.74	100.00	100	100	100	99.79	100.00	99.32
	CFSAN117530	Listeria innocua	LARGE RETAIL	WORS	MILLED BEEF	1489	23	100	99.77	99.66	100	99.54	99.84	99.82	97.10	99.92	100.00	100.00	100.00	100.00	100.00	100.00	98.74	100.00	100	100	100	99.79	100.00	99.32
	CFSAN117531	Listeria innocua	SMALL RETAIL	BEEF CHUCK	RAW	448	19	100	99.77	100	100	94.98	99.84	99.82	97.10	99.92	96.00	.	.	100.00	100.00	.	100.00	.	100	100	100	99.79	100.00	99.32
	CFSAN117534	Listeria innocua	SMALL RETAIL	BEEF BURGER	MILLED BEEF	1489	23	100	99.77	99.66	100	99.54	99.84	99.82	97.10	99.92	100.00	100.00	100.00	100.00	100.00	100.00	98.74	100.00	100	100	100	99.79	100.00	99.32
	CFSAN117535	Listeria innocua	CHAIN RETAIL	OFFAL	OFFAL & ORGANS	1489	22	100	99.77	99.66	100	99.54	99.84	99.82	97.10	99.92	100.00	85.27	100.00	100.00	100.00	.	98.74	100.00	100	100	100	99.79	100.00	99.32
	CFSAN117536	Listeria innocua	CHAIN RETAIL	MINCED BEEF	MILLED BEEF	448	19	100	99.77	100	100	94.98	99.84	99.82	97.10	99.92	96.00	.	.	100.00	100.00	.	100.00	.	100	100	100	99.79	100.00	99.32
	CFSAN117538	Listeria innocua	CHAIN RETAIL	BEEF STEW	RAW	448	19	100	99.77	100	100	94.98	99.84	99.82	97.10	99.92	96.00	.	.	100.00	100.00	.	100.00	.	100	100	100	99.79	100.00	99.32
	CFSAN117539	Listeria innocua	MEDIUM RETAIL	WORS	MILLED BEEF	448	19	100	99.77	100	100	94.98	99.84	99.82	97.10	99.92	96.00	.	.	100.00	100.00	.	100.00	.	100	100	100	99.79	100.00	99.32
	CFSAN117540	Listeria innocua	MEDIUM RETAIL	BEEF STEAK	RAW	448	19	100	99.77	100	100	94.98	99.84	99.82	97.10	99.92	96.00	.	.	100.00	100.00	.	100.00	.	100	100	100	99.79	100.00	99.32
	CFSAN117547	Listeria innocua	LARGE RETAIL	KIDNEY	OFFAL & ORGANS	448	19	100	99.77	100	100	94.98	99.84	99.82	97.10	99.92	96.00	.	.	100.00	100.00	.	100.00	.	100	100	100	99.79	100.00	99.32
	CFSAN117549	Listeria innocua	CHAIN RETAIL	MINCED BEEF	MILLED BEEF	1085	15	100	99.77	100	100	99.54	99.84	99.82	97.10	99.92	.	.	.	.	.	.	.	.	100	100	100	99.79	100.00	99.32
	CFSAN117550	Listeria innocua	SMALL RETAIL	WORS	MILLED BEEF	602	15	100	99.77	100	100	94.98	99.84	99.82	97.10	99.92	.	.	.	.	.	.	.	.	100	100	100	99.79	100.00	99.32
	CFSAN117551	Listeria innocua	MEDIUM RETAIL	OFFAL	OFFAL & ORGANS	637	15	100	99.77	99.66	100	94.98	99.84	99.82	96.27	99.92	.	.	.	.	.	.	.	.	100	100	100	99.79	100.00	99.32
Farms	CFSAN117552	Listeria innocua	COMMUNAL FARM	FAECES	FAECES	637	15	100	99.77	99.66	100	94.98	99.84	99.82	96.27	99.92	.	.	.	.	.	.	.	.	100	100	100	99.79	100.00	99.32
(n=34)	CFSAN117553	Listeria innocua	COMMUNAL FARM	FAECES	FAECES	537	18	100	99.77	99.66	100	99.54	99.84	99.82	97.10	99.92	100.00	.	.	100.00	.	.	100.00	.	100	100	100	99.79	100.00	99.32
	CFSAN117554	Listeria innocua	COMMUNAL FARM	FAECES	FAECES	637	15	100	99.77	99.66	100	94.98	99.84	99.82	96.27	99.92	.	.	.	.	.	.	.	.	100	100	100	99.79	100.00	99.32
	CFSAN117556	Listeria innocua	COMMUNAL FARM	ENVIRONMENTAL-FAECES	ENVIRONMENT	1482	19	100	99.77	100	100	94.98	99.84	99.82	97.10	99.92	96.00	.	.	100.00	100.00	.	100.00	.	100	100	100	99.79	100.00	99.32
	CFSAN117557	Listeria innocua	COMMUNAL FARM	FAECES	FAECES	1087	18	100	99.77	99.66	100	94.98	99.84	99.82	96.69	99.92	96.00	.	.	100.00	100.00	.	.	.	100	100	100	99.79	100.00	99.32
	CFSAN117558	Listeria innocua	COMMUNAL FARM	FAECES	FAECES	637	15	100	99.77	99.66	100	94.98	99.84	99.82	96.27	99.92	.	.	.	.	.	.	.	.	100	100	100	99.79	100.00	99.32
	CFSAN117560	Listeria innocua	COMMUNAL FARM	FAECES	ENVIRONMENT	637	15	100	99.77	99.66	100	94.98	99.84	99.82	96.27	99.92	.	.	.	.	.	.	.	.	100	100	100	99.79	100.00	99.32
	CFSAN117563	Listeria innocua	COMMUNAL FARM	FAECES	ENVIRONMENT	637	15	100	99.77	99.66	100	94.98	99.84	99.82	96.27	99.92	.	.	.	.	.	.	.	.	100	100	100	99.79	100.00	99.32
	CFSAN117564	Listeria innocua	COW-CALF OPERATION	FAECES	FAECES	637	15	100	99.77	99.66	100	94.98	99.84	99.82	96.27	99.92	.	.	.	.	.	.	.	.	100	100	100	99.79	100.00	99.32
	CFSAN117566	Listeria innocua	COW-CALF OPERATION	FAECES	FAECES	637	15	100	99.77	99.66	100	94.98	99.84	99.82	96.27	99.92	.	.	.	.	.	.	.	.	100	100	100	99.79	100.00	99.32
	CFSAN117568	Listeria innocua	COW-CALF OPERATION	FAECES	FAECES	637	15	100	99.77	99.66	100	94.98	99.84	99.82	96.27	99.92	.	.	.	.	.	.	.	.	100	100	100	99.79	100.00	99.32
	CFSAN117569	Listeria innocua	COW-CALF OPERATION	FAECES	FAECES	637	14	100	99.77	99.66	100	.	99.84	99.82	96.27	99.92	.	.	.	.	.	.	.	.	100	100	100	99.79	100.00	99.32
	CFSAN117570	Listeria innocua	COW-CALF OPERATION	ENVIRONMENTAL-FAECES	ENVIRONMENT	537	19	100	99.77	99.66	100	99.54	99.84	99.82	97.10	99.92	100.00	.	.	100.00	100.00	.	100.00	.	100	100	100	99.79	100.00	99.32
	CFSAN117573	Listeria innocua	COW-CALF OPERATION	FAECES	FAECES	2754	19	100	99.77	100	100	94.98	99.84	99.82	96.89	99.92	100.00	.	.	100.00	98.40	.	100.00	.	100	100	100	99.79	100.00	99.32
	CFSAN117574	Listeria innocua	COW-CALF OPERATION	FAECES	ENVIRONMENT	637	15	100	99.77	99.66	100	94.98	99.84	99.82	96.27	99.92	.	.	.	.	.	.	.	.	100	100	100	99.79	100.00	99.32
	CFSAN117575	Listeria innocua	COW-CALF OPERATION	FAECES	FAECES	637	15	100	99.77	99.66	100	94.98	99.84	99.82	96.27	99.92	.	.	.	.	.	.	.	.	100	100	100	99.79	100.00	99.32
	CFSAN117576	Listeria innocua	COW-CALF OPERATION	FAECES	FAECES	637	15	100	99.77	99.66	100	94.98	99.84	99.82	96.27	99.92	.	.	.	.	.	.	.	.	100	100	100	99.79	100.00	99.32
	CFSAN117578	Listeria innocua	COW-CALF OPERATION	FAECES	FAECES	637	15	100	99.77	99.66	100	94.98	99.84	99.82	96.27	99.92	.	.	.	.	.	.	.	.	100	100	100	99.79	100.00	99.32
	CFSAN117579	Listeria innocua	COW-CALF OPERATION	FAECES	FAECES	448	19	100	99.77	100	100	94.98	99.84	99.82	97.10	99.92	96.00	.	.	100.00	100.00	.	100.00	.	100	100	100	99.79	100.00	99.32
	CFSAN117580	Listeria innocua	COW-CALF OPERATION	ENVIRONMENTAL-WATER	ENVIRONMENT	1482	19	100	99.77	100	100	94.98	99.84	99.82	97.10	99.92	96.00	.	.	100.00	100.00	.	100.00	.	100	100	100	99.79	100.00	99.32
	CFSAN117581	Listeria innocua	COW-CALF OPERATION	FAECES	FAECES	448	19	100	99.77	100	100	94.98	99.84	99.82	97.10	99.92	96.00	.	.	100.00	100.00	.	100.00	.	100	100	100	99.79	100.00	99.32
	CFSAN117582	Listeria innocua	COW-CALF OPERATION	FEED	FEED	637	15	100	99.77	99.66	100	94.98	99.84	99.82	96.27	99.92	.	.	.	.	.	.	.	.	100	100	100	99.79	100.00	99.32
	CFSAN117583	Listeria innocua	FEEDLOT FARM	FAECES	FAECES	1482	19	100	99.77	100	100	94.98	99.84	99.82	97.10	99.92	96.00	.	.	100.00	100.00	.	100.00	.	100	100	100	99.79	100.00	99.32
	CFSAN117585	Listeria innocua	FEEDLOT FARM	FAECES	FAECES	43	19	100	99.77	100	100	99.54	99.84	99.82	97.10	99.92	96.00	.	.	100.00	98.40	.	100.00	.	100	100	100	99.79	100.00	99.32
	CFSAN117586	Listeria innocua	FEEDLOT FARM	FEED	FEED	637	15	100	99.77	99.66	100	94.98	99.84	99.82	96.27	99.92	.	.	.	.	.	.	.	.	100	100	100	99.79	100.00	99.32
	CFSAN117587	Listeria innocua	FEEDLOT FARM	FEED	FEED	637	15	100	99.77	99.66	100	94.98	99.84	99.82	96.27	99.92	.	.	.	.	.	.	.	.	100	100	100	99.79	100.00	99.32
	CFSAN117589	Listeria innocua	FEEDLOT FARM	FAECES	FAECES	1482	19	100	99.77	100	100	94.98	99.84	99.82	97.10	99.92	96.00	.	.	100.00	100.00	.	100.00	.	100	100	100	99.79	100.00	99.32
	CFSAN117590	Listeria innocua	FEEDLOT FARM	FAECES	FAECES	1482	19	100	99.77	100	100	94.98	99.84	99.82	97.10	99.92	96.00	.	.	100.00	100.00	.	100.00	.	100	100	100	99.79	100.00	99.32
	CFSAN117591	Listeria innocua	FEEDLOT FARM	FAECES	FAECES	1482	19	100	99.77	100	100	94.98	99.84	99.82	97.10	99.92	96.00	.	.	100.00	100.00	.	100.00	.	100	100	100	99.79	100.00	99.32
	CFSAN117592	Listeria innocua	FEEDLOT FARM	ENVIRONMENTAL-WATER	ENVIRONMENT	637	15	100	99.77	99.66	100	94.98	99.84	99.82	96.27	99.92	.	.	.	.	.	.	.	.	100	100	100	99.79	100.00	99.32
	CFSAN117593	Listeria innocua	FEEDLOT FARM	FAECES	FAECES	1610	18	100	99.77	100	100	.	99.84	99.82	97.10	99.92	96.00	.	.	100.00	100.00	.	100.00	.	100	100	100	99.79	100.00	99.32
	CFSAN117594	Listeria innocua	FEEDLOT FARM	FAECES	FAECES	1610	18	100	99.77	100	100	.	99.84	99.82	97.10	99.92	96.00	.	.	100.00	100.00	.	100.00	.	100	100	100	99.79	100.00	99.32
	CFSAN117595	Listeria innocua	FEEDLOT FARM	FAECES	FAECES	1610	18	100	99.77	100	100	.	99.84	99.82	97.10	99.92	96.00	.	.	100.00	92.00	.	100.00	.	100	100	100	99.79	100.00	99.32
	CFSAN117596	Listeria innocua	FEEDLOT FARM	ENVIRONMENTAL-WATER	ENVIRONMENT	1610	18	100	99.77	100	100	.	99.84	99.82	97.10	99.92	96.00	.	.	100.00	100.00	.	100.00	.	100	100	100	99.79	100.00	99.32
Abattoir	CFSAN119108	Listeria innocua	HIGH THROUGHPUT (HT)	ENVIRONMENTAL-EFFLUENT	ENVIRONMENT	637	15	100	99.77	99.66	100	94.98	99.84	99.82	96.27	99.92	.	.	.	.	.	.	.	.	100	100	100	99.79	100.00	99.32
(n=15)	CFSAN119109	Listeria innocua	HIGH THROUGHPUT (HT)	ENVIRONMENTAL-EFFLUENT	ENVIRONMENT	637	15	100	99.77	99.66	100	94.98	99.84	99.82	96.27	99.92	.	.	.	.	.	.	.	.	100	100	100	99.79	100.00	99.32
	CFSAN119115	Listeria innocua	LOW THROUGHPUT (LT)	FAECES	FAECES	537	19	100	99.77	99.66	100	99.54	99.84	99.82	97.10	99.92	100.00	.	.	100.00	100.00	.	100.00	.	100	100	100	99.79	100.00	99.32
	CFSAN119116	Listeria innocua	LOW THROUGHPUT (LT)	ENVIRONMENTAL-EFFLUENT	ENVIRONMENT	537	19	100	99.77	99.66	100	99.54	99.84	99.82	97.10	99.92	100.00	.	.	100.00	100.00	.	100.00	.	100	100	100	99.79	100.00	99.32
	CFSAN119121	Listeria innocua	HIGH THROUGHPUT (HT)	ENVIRONMENTAL-EFFLUENT	ENVIRONMENT	1085	15	100	99.77	100	100	99.54	99.84	99.82	97.10	99.92	.	.	.	.	.	.	.	.	100	100	100	99.79	100.00	99.32
	CFSAN119124	Listeria innocua	HIGH THROUGHPUT (HT)	ENVIRONMENTAL-EFFLUENT	ENVIRONMENT	1489	23	100	99.77	99.66	100	99.54	99.84	99.82	97.10	99.92	100.00	100.00	100.00	100.00	100.00	100.00	98.74	100.00	100	100	100	99.79	100.00	99.32
	CFSAN119125	Listeria innocua	LOW THROUGHPUT (LT)	PRE-EVISCERATION CARCASS SWAB	CARCASS	537	19	100	99.77	99.66	100	99.54	99.84	99.82	97.10	99.92	100.00	.	.	100.00	100.00	.	100.00	.	100	100	100	99.79	100.00	99.32
	CFSAN119126	Listeria innocua	HIGH THROUGHPUT (HT)	FAECES	FAECES	537	19	100	99.77	99.66	100	99.54	99.84	99.82	97.10	99.92	100.00	.	.	100.00	100.00	.	100.00	.	100	100	100	99.79	100.00	99.32
	CFSAN119127	Listeria innocua	HIGH THROUGHPUT (HT)	FAECES	FAECES	537	19	100	99.77	99.66	100	99.54	99.84	99.82	97.10	99.92	100.00	.	.	100.00	100.00	.	100.00	.	100	100	100	99.79	100.00	99.32
	CFSAN119128	Listeria innocua	HIGH THROUGHPUT (HT)	PRE-EVISCERATION CARCASS SWAB	CARCASS	537	19	100	99.77	99.66	100	99.54	99.84	99.82	97.10	99.92	100.00	.	.	100.00	82.53	.	100.00	.	100	100	100	99.79	100.00	99.32
	CFSAN119129	Listeria innocua	HIGH THROUGHPUT (HT)	ENVIRONMENTAL-EFFLUENT	ENVIRONMENT	537	19	100	99.77	99.66	100	99.54	99.84	99.82	97.10	99.92	100.00	.	.	100.00	100.00	.	100.00	.	100	100	100	99.79	100.00	99.32
	CFSAN119130	Listeria innocua	HIGH THROUGHPUT (HT)	FAECES	FAECES	537	19	100	99.77	99.66	100	99.54	99.84	99.82	97.10	99.92	100.00	.	.	100.00	100.00	.	100.00	.	100	100	100	99.79	100.00	99.32
	CFSAN119131	Listeria innocua	HIGH THROUGHPUT (HT)	FAECES	FAECES	537	19	100	99.77	99.66	100	99.54	99.84	99.82	97.10	99.92	100.00	.	.	100.00	100.00	.	100.00	.	100	100	100	99.79	100.00	99.32
	CFSAN119132	Listeria innocua	HIGH THROUGHPUT (HT)	PRE-EVISCERATION CARCASS SWAB	CARCASS	537	19	100	99.77	99.66	100	99.54	99.84	99.82	97.10	99.92	100.00	.	.	100.00	99.60	.	100.00	.	100	100	100	99.79	100.00	99.32
	CFSAN119133	Listeria innocua	HIGH THROUGHPUT (HT)	ENVIRONMENTAL-EFFLUENT	ENVIRONMENT	537	19	100	99.77	99.66	100	99.54	99.84	99.82	97.10	99.92	100.00	.	.	100.00	100.00	.	100.00	.	100	100	100	99.79	100.00	99.32
Total (n=110)
Supplementary data. Table S4. Sequence Type (ST) profiles and associated loci
ST	abcZ	bglA	cat	dapE	dat	ldh	lhkA
43	abcZ(143)	bglA(21)	cat(40)	dapE(167)	dat(55)	ldh(307)	lhkA(16)
448	abcZ(65)	bglA(62)	cat(40)	dapE(33)	dat(45)	ldh(170)	lhkA(53)
537	abcZ(28)	bglA(21)	cat(84)	dapE(97)	dat(20)	ldh(218)	lhkA(68)
602	abcZ(26)	bglA(21)	cat(40)	dapE(110)	dat(45)	ldh(242)	lhkA(16)
637	abcZ(28)	bglA(23)	cat(33)	dapE(35)	dat(23)	ldh(192)	lhkA(16)
1008	abcZ(173)	bglA(140)	cat(173)	dapE(208)	dat(136)	ldh(341)	lhkA(138)
1085	abcZ(188)	bglA(157)	cat(182)	dapE(223)	dat(136)	ldh(353)	lhkA(148)
1087	abcZ(191)	bglA(21)	cat(184)	dapE(110)	dat(45)	ldh(356)	lhkA(16)
1482	abcZ(26)	bglA(21)	cat(40)	dapE(33)	dat(45)	ldh(19)	lhkA(53)
1489	abcZ(250)	bglA(21)	cat(83)	dapE(298)	dat(20)	ldh(458)	lhkA(216)
1610	abcZ(25)	bglA(73)	cat(82)	dapE(96)	dat(45)	ldh(477)	lhkA(67)
1619	abcZ(143)	bglA(243)	cat(30)	dapE(96)	dat(217)	ldh(180)	lhkA(234)
2754	abcZ(507)	bglA(140)	cat(487)	dapE(628)	dat(378)	ldh(341)	lhkA(448)
3007	abcZ(36)	bglA(21)	cat(33)	dapE(33)	dat(217)	ldh(772)	lhkA(81)
Table S5. Phenotypic AMR and Genomic AMR profiles of L. innocua isolates
							Isolate	Phenotypic AMR profile																NGS AMR Profile
SampleID	Species	FarmToFork	Source	Type	Class	ST	No.	P	AMC	AMP	CEP	CEF	S	CN	K	DO	CIP	ENR	SXT	CLIN	NA	AZI	TE	";" seperated list. Includeds AMR gene name, reference accession, gene product and putative antibiotic resistance phenotype
CFSAN117453	Listeria innocua	Retail	CHAIN RETAIL	RAW BEEF	RAW	1008	PN3	0	0	0	0	1	0	0	0	1	0	0	0	1	1	0	0	fosX|NG_047899.1|fosfomycin resistance hydrolase FosX|FOSFOMYCIN; lin|NG_050599.1|lmo0919 family lincomycin resistance ABC-F type ribosomal protection protein|LINCOSAMIDE; tet(M)|NG_048247.1|tetracycline resistance ribosomal protection protein Tet(M)|TETRACYCLINE
CFSAN117455	Listeria innocua	Retail	LARGE RETAIL	VIENNA	RTE	637	PN16	1	0	0	0	1	0	0	0	0	0	0	0	1	1	0	0	fosX|NG_047899.1|fosfomycin resistance hydrolase FosX|FOSFOMYCIN; lin|NG_050599.1|lmo0919 family lincomycin resistance ABC-F type ribosomal protection protein|LINCOSAMIDE
CFSAN117457	Listeria innocua	Retail	CHAIN RETAIL	BILTONG	RTE	1085	PN29	0	0	0	0	0	1	0	0	0	0	0	0	0	1	0	1	lin|NG_050599.1|lmo0919 family lincomycin resistance ABC-F type ribosomal protection protein|LINCOSAMIDE; fosX|NG_055654.1|fosfomycin resistance hydrolase FosX|FOSFOMYCIN
CFSAN117458	Listeria innocua	Retail	MEDIUM RETAIL	WORS	MILLED BEEF	1085	PN33	1	0	0	0	1	0	0	0	0	0	0	0	1	1	0	0	fosX|NG_055654.1|fosfomycin resistance hydrolase FosX|FOSFOMYCIN; lin|NG_050599.1|lmo0919 family lincomycin resistance ABC-F type ribosomal protection protein|LINCOSAMIDE
CFSAN117459	Listeria innocua	Retail	CHAIN RETAIL	VIENNA	RTE	1489	PN34	1	0	0	0	1	1	0	0	0	0	0	0	1	1	0	0	dfrG|NG_047756.1|trimethoprim-resistant dihydrofolate reductase DfrG|TRIMETHOPRIM; fosX|NG_047899.1|fosfomycin resistance hydrolase FosX|FOSFOMYCIN; lin|NG_050599.1|lmo0919 family lincomycin resistance ABC-F type ribosomal protection protein|LINCOSAMIDE
CFSAN117460	Listeria innocua	Retail	MEDIUM RETAIL	VIENNA	RTE	1085	PN36	0	0	0	0	0	1	0	0	0	0	0	0	1	1	0	1	fosX|NG_055654.1|fosfomycin resistance hydrolase FosX|FOSFOMYCIN; lin|NG_050599.1|lmo0919 family lincomycin resistance ABC-F type ribosomal protection protein|LINCOSAMIDE
CFSAN117465	Listeria innocua	Retail	CHAIN RETAIL	BILTONG	RTE	637	PN64	0	0	0	0	1	1	0	0	0	0	1	0	1	1	0	0	fosX|NG_047899.1|fosfomycin resistance hydrolase FosX|FOSFOMYCIN; tet(M)|NG_048252.1|tetracycline resistance ribosomal protection protein Tet(M)|TETRACYCLINE; lin|NG_050599.1|lmo0919 family lincomycin resistance ABC-F type ribosomal protection protein|LINCOSAMIDE
CFSAN117467	Listeria innocua	Retail	MEDIUM RETAIL	BEEF CHUCK	RAW	1085	PN94	0	0	0	0	1	1	0	0	0	0	0	0	0	1	0	0	lin|NG_050599.1|lmo0919 family lincomycin resistance ABC-F type ribosomal protection protein|LINCOSAMIDE; fosX|NG_055654.1|fosfomycin resistance hydrolase FosX|FOSFOMYCIN
CFSAN117469	Listeria innocua	Retail	SMALL RETAIL	LIVER	OFFAL & ORGANS	1085	PN98	0	0	0	0	1	0	0	0	0	0	0	0	0	1	0	1	fosX|NG_055654.1|fosfomycin resistance hydrolase FosX|FOSFOMYCIN; lin|NG_050599.1|lmo0919 family lincomycin resistance ABC-F type ribosomal protection protein|LINCOSAMIDE
CFSAN117474	Listeria innocua	Retail	CHAIN RETAIL	OFFAL	OFFAL & ORGANS	448	PE109	1	0	1	0	1	1	0	0	0	1	1	0	0	1	1	0	lin|NG_050599.1|lmo0919 family lincomycin resistance ABC-F type ribosomal protection protein|LINCOSAMIDE; fosX|NG_047899.1|fosfomycin resistance hydrolase FosX|FOSFOMYCIN
CFSAN117475	Listeria innocua	Retail	CHAIN RETAIL	BEEF BURGER	MILLED BEEF	637	PE110	1	0	0	0	1	1	0	1	0	0	1	0	1	1	0	0	lin|NG_050599.1|lmo0919 family lincomycin resistance ABC-F type ribosomal protection protein|LINCOSAMIDE; fosX|NG_047899.1|fosfomycin resistance hydrolase FosX|FOSFOMYCIN
CFSAN117476	Listeria innocua	Retail	LARGE RETAIL	WORS	MILLED BEEF	448	PE116	1	0	0	0	1	1	0	1	0	0	0	0	1	1	0	0	fosX|NG_047899.1|fosfomycin resistance hydrolase FosX|FOSFOMYCIN; lin|NG_050599.1|lmo0919 family lincomycin resistance ABC-F type ribosomal protection protein|LINCOSAMIDE
CFSAN117477	Listeria innocua	Retail	LARGE RETAIL	MINCED BEEF	MILLED BEEF	448	PE120	1	1	0	0	1	0	0	0	0	0	0	0	1	1	0	0	fosX|NG_047899.1|fosfomycin resistance hydrolase FosX|FOSFOMYCIN; lin|NG_050599.1|lmo0919 family lincomycin resistance ABC-F type ribosomal protection protein|LINCOSAMIDE
CFSAN117478	Listeria innocua	Retail	LARGE RETAIL	MINCED BEEF	MILLED BEEF	637	PE121	1	1	1	1	1	0	0	0	0	1	0	0	0	1	0	0	lin|NG_050599.1|lmo0919 family lincomycin resistance ABC-F type ribosomal protection protein|LINCOSAMIDE; fosX|NG_047899.1|fosfomycin resistance hydrolase FosX|FOSFOMYCIN
CFSAN117480	Listeria innocua	Retail	LARGE RETAIL	BEEF POLONY	RTE	637	PE126	0	0	0	0	1	0	0	0	0	0	0	0	0	0	0	0	lin|NG_050599.1|lmo0919 family lincomycin resistance ABC-F type ribosomal protection protein|LINCOSAMIDE; fosX|NG_047899.1|fosfomycin resistance hydrolase FosX|FOSFOMYCIN
CFSAN117482	Listeria innocua	Retail	MEDIUM RETAIL	MINCED BEEF	MILLED BEEF	448	PE134	1	0	0	1	1	1	0	1	0	1	1	0	0	1	0	1	fosX|NG_047899.1|fosfomycin resistance hydrolase FosX|FOSFOMYCIN; lin|NG_050599.1|lmo0919 family lincomycin resistance ABC-F type ribosomal protection protein|LINCOSAMIDE
CFSAN117483	Listeria innocua	Retail	MEDIUM RETAIL	MINCED BEEF	MILLED BEEF	448	PE140	1	0	0	0	1	0	1	0	0	0	0	0	1	1	0	0	lin|NG_050599.1|lmo0919 family lincomycin resistance ABC-F type ribosomal protection protein|LINCOSAMIDE; fosX|NG_047899.1|fosfomycin resistance hydrolase FosX|FOSFOMYCIN
CFSAN117484	Listeria innocua	Retail	MEDIUM RETAIL	WORS	MILLED BEEF	1008	PE145	1	0	0	1	1	1	0	0	1	0	0	0	1	1	0	1	fosX|NG_047899.1|fosfomycin resistance hydrolase FosX|FOSFOMYCIN; lin|NG_050599.1|lmo0919 family lincomycin resistance ABC-F type ribosomal protection protein|LINCOSAMIDE; tet(M)|NG_048252.1|tetracycline resistance ribosomal protection protein Tet(M)|TETRACYCLINE
CFSAN117485	Listeria innocua	Retail	LARGE RETAIL	MINCED BEEF	MILLED BEEF	448	PE151	1	0	0	0	1	0	0	0	0	0	0	0	0	1	0	0	lin|NG_050599.1|lmo0919 family lincomycin resistance ABC-F type ribosomal protection protein|LINCOSAMIDE; fosX|NG_047899.1|fosfomycin resistance hydrolase FosX|FOSFOMYCIN
CFSAN117487	Listeria innocua	Retail	MEDIUM RETAIL	WORS	MILLED BEEF	448	PE163	1	0	0	1	1	1	0	1	0	0	0	0	1	1	0	0	lin|NG_050599.1|lmo0919 family lincomycin resistance ABC-F type ribosomal protection protein|LINCOSAMIDE; fosX|NG_047899.1|fosfomycin resistance hydrolase FosX|FOSFOMYCIN
CFSAN117488	Listeria innocua	Retail	MEDIUM RETAIL	MINCED BEEF	MILLED BEEF	1085	PE167	1	0	0	0	1	0	0	0	0	0	0	0	0	1	0	0	lin|NG_050599.1|lmo0919 family lincomycin resistance ABC-F type ribosomal protection protein|LINCOSAMIDE; fosX|NG_055654.1|fosfomycin resistance hydrolase FosX|FOSFOMYCIN
CFSAN117489	Listeria innocua	Retail	LARGE RETAIL	MINCED BEEF	MILLED BEEF	448	PE169	0	0	0	0	1	0	0	0	0	0	0	0	1	1	0	0	lin|NG_050599.1|lmo0919 family lincomycin resistance ABC-F type ribosomal protection protein|LINCOSAMIDE; fosX|NG_047899.1|fosfomycin resistance hydrolase FosX|FOSFOMYCIN
CFSAN117491	Listeria innocua	Retail	SMALL RETAIL	OFFAL	OFFAL & ORGANS	1008	PE178	1	0	0	0	1	0	0	0	0	0	0	0	1	1	0	1	tet(M)|NG_048247.1|tetracycline resistance ribosomal protection protein Tet(M)|TETRACYCLINE; fosX|NG_047899.1|fosfomycin resistance hydrolase FosX|FOSFOMYCIN; vat(B)|NG_048538.1|streptogramin A O-acetyltransferase Vat(B)|STREPTOGRAMIN; vga(B)|NG_048558.1|ABC-F type ribosomal protection protein Vga(B)|LINCOSAMIDE; lin|NG_050599.1|lmo0919 family lincomycin resistance ABC-F type ribosomal protection…
CFSAN117496	Listeria innocua	Retail	CHAIN RETAIL	VIENNA	RTE	537	PW212	1	0	0	0	1	0	0	0	0	0	0	0	1	1	0	1	lin|NG_050599.1|lmo0919 family lincomycin resistance ABC-F type ribosomal protection protein|LINCOSAMIDE; tet(M)|NG_048213.1|tetracycline resistance ribosomal protection protein Tet(M)|TETRACYCLINE; fosX|NG_047899.1|fosfomycin resistance hydrolase FosX|FOSFOMYCIN
CFSAN117500	Listeria innocua	Retail	MEDIUM RETAIL	VIENNA	RTE	637	PW220	0	0	0	0	0	0	0	0	1	0	0	0	1	1	0	1	lin|NG_050599.1|lmo0919 family lincomycin resistance ABC-F type ribosomal protection protein|LINCOSAMIDE; tet(M)|NG_048252.1|tetracycline resistance ribosomal protection protein Tet(M)|TETRACYCLINE; fosX|NG_047899.1|fosfomycin resistance hydrolase FosX|FOSFOMYCIN
CFSAN117502	Listeria innocua	Retail	CHAIN RETAIL	OFFAL	OFFAL & ORGANS	637	PW223	1	0	0	0	1	1	0	0	0	0	0	0	1	1	0	1	lin|NG_050599.1|lmo0919 family lincomycin resistance ABC-F type ribosomal protection protein|LINCOSAMIDE; tet(M)|NG_048252.1|tetracycline resistance ribosomal protection protein Tet(M)|TETRACYCLINE; fosX|NG_047899.1|fosfomycin resistance hydrolase FosX|FOSFOMYCIN
CFSAN117505	Listeria innocua	Retail	CHAIN RETAIL	OFFAL	OFFAL & ORGANS	1008	PW243	1	0	0	0	1	1	0	0	0	0	0	0	1	1	0	1	fosX|NG_047899.1|fosfomycin resistance hydrolase FosX|FOSFOMYCIN; tet(M)|NG_048252.1|tetracycline resistance ribosomal protection protein Tet(M)|TETRACYCLINE; lin|NG_050599.1|lmo0919 family lincomycin resistance ABC-F type ribosomal protection protein|LINCOSAMIDE
CFSAN117506	Listeria innocua	Retail	SMALL RETAIL	BEEF BURGER	MILLED BEEF	3007	PW248	1	0	0	0	1	0	0	0	0	0	0	0	1	1	0	1	tet(M)|NG_048213.1|tetracycline resistance ribosomal protection protein Tet(M)|TETRACYCLINE; lin|NG_050599.1|lmo0919 family lincomycin resistance ABC-F type ribosomal protection protein|LINCOSAMIDE; dfrG|NG_047756.1|trimethoprim-resistant dihydrofolate reductase DfrG|TRIMETHOPRIM; fosX|NG_047899.1|fosfomycin resistance hydrolase FosX|FOSFOMYCIN
CFSAN117507	Listeria innocua	Retail	LARGE RETAIL	VIENNA	RTE	1085	PW251	1	0	0	0	0	0	0	0	0	0	0	0	1	1	0	0	fosX|NG_055654.1|fosfomycin resistance hydrolase FosX|FOSFOMYCIN; lin|NG_050599.1|lmo0919 family lincomycin resistance ABC-F type ribosomal protection protein|LINCOSAMIDE
CFSAN117508	Listeria innocua	Retail	LARGE RETAIL	OFFAL	OFFAL & ORGANS	1085	PW261	0	0	0	0	1	1	0	0	0	0	0	0	0	1	0	1	lin|NG_050599.1|lmo0919 family lincomycin resistance ABC-F type ribosomal protection protein|LINCOSAMIDE; fosX|NG_055654.1|fosfomycin resistance hydrolase FosX|FOSFOMYCIN
CFSAN117509	Listeria innocua	Retail	MEDIUM RETAIL	FRENCH RUSSIAN	RTE	448	PW264	0	0	0	0	1	0	0	1	0	0	0	0	1	1	0	1	fosX|NG_047899.1|fosfomycin resistance hydrolase FosX|FOSFOMYCIN; lin|NG_050599.1|lmo0919 family lincomycin resistance ABC-F type ribosomal protection protein|LINCOSAMIDE
CFSAN117510	Listeria innocua	Retail	MEDIUM RETAIL	WORS	MILLED BEEF	1085	PW267	1	0	0	0	1	1	0	0	0	0	0	0	1	1	0	1	lin|NG_050599.1|lmo0919 family lincomycin resistance ABC-F type ribosomal protection protein|LINCOSAMIDE; fosX|NG_055654.1|fosfomycin resistance hydrolase FosX|FOSFOMYCIN
CFSAN117511	Listeria innocua	Retail	MEDIUM RETAIL	BEEF BURGER	MILLED BEEF	448	PW268	1	0	0	0	1	1	0	0	0	0	0	0	1	1	0	1	lin|NG_050599.1|lmo0919 family lincomycin resistance ABC-F type ribosomal protection protein|LINCOSAMIDE; fosX|NG_047899.1|fosfomycin resistance hydrolase FosX|FOSFOMYCIN
CFSAN117512	Listeria innocua	Retail	MEDIUM RETAIL	BEEF CHUCK	RAW	637	PW273	1	0	0	0	1	0	0	0	0	0	0	0	1	1	0	1	fosX|NG_047899.1|fosfomycin resistance hydrolase FosX|FOSFOMYCIN; tet(M)|NG_048252.1|tetracycline resistance ribosomal protection protein Tet(M)|TETRACYCLINE; lin|NG_050599.1|lmo0919 family lincomycin resistance ABC-F type ribosomal protection protein|LINCOSAMIDE
CFSAN117513	Listeria innocua	Retail	LARGE RETAIL	MINCED BEEF	MILLED BEEF	537	PW274	1	0	0	0	1	0	0	0	1	0	0	0	1	1	0	1	fosX|NG_047899.1|fosfomycin resistance hydrolase FosX|FOSFOMYCIN; tet(M)|NG_048213.1|tetracycline resistance ribosomal protection protein Tet(M)|TETRACYCLINE; lin|NG_050599.1|lmo0919 family lincomycin resistance ABC-F type ribosomal protection protein|LINCOSAMIDE
CFSAN117514	Listeria innocua	Retail	CHAIN RETAIL	WORS	MILLED BEEF	448	PS275	1	0	0	0	1	1	0	0	1	0	0	0	1	1	0	1	fosX|NG_047899.1|fosfomycin resistance hydrolase FosX|FOSFOMYCIN; lin|NG_050599.1|lmo0919 family lincomycin resistance ABC-F type ribosomal protection protein|LINCOSAMIDE
CFSAN117515	Listeria innocua	Retail	CHAIN RETAIL	MINCED BEEF	MILLED BEEF	448	PS276	1	0	0	0	1	1	0	0	0	0	0	0	1	1	1	1	lin|NG_050599.1|lmo0919 family lincomycin resistance ABC-F type ribosomal protection protein|LINCOSAMIDE; fosX|NG_047899.1|fosfomycin resistance hydrolase FosX|FOSFOMYCIN
CFSAN117516	Listeria innocua	Retail	LARGE RETAIL	MINCED BEEF	MILLED BEEF	1008	PS277	1	0	0	0	1	0	0	0	0	0	0	0	0	1	0	0	fosX|NG_047899.1|fosfomycin resistance hydrolase FosX|FOSFOMYCIN; tet(M)|NG_048252.1|tetracycline resistance ribosomal protection protein Tet(M)|TETRACYCLINE; lin|NG_050599.1|lmo0919 family lincomycin resistance ABC-F type ribosomal protection protein|LINCOSAMIDE
CFSAN117517	Listeria innocua	Retail	LARGE RETAIL	WORS	MILLED BEEF	448	PS286	1	0	0	0	0	1	0	0	0	0	0	0	1	1	0	0	fosX|NG_047899.1|fosfomycin resistance hydrolase FosX|FOSFOMYCIN; lin|NG_050599.1|lmo0919 family lincomycin resistance ABC-F type ribosomal protection protein|LINCOSAMIDE
CFSAN117518	Listeria innocua	Retail	MEDIUM RETAIL	WORS	MILLED BEEF	1482	PS287	1	0	0	0	1	1	0	0	0	0	0	0	1	1	0	0	lin|NG_050599.1|lmo0919 family lincomycin resistance ABC-F type ribosomal protection protein|LINCOSAMIDE; fosX|NG_047899.1|fosfomycin resistance hydrolase FosX|FOSFOMYCIN
CFSAN117519	Listeria innocua	Retail	MEDIUM RETAIL	BEEF CHUCK	RAW	448	PS292	1	0	0	0	1	0	0	0	0	0	0	0	0	1	0	1	fosX|NG_047899.1|fosfomycin resistance hydrolase FosX|FOSFOMYCIN; lin|NG_050599.1|lmo0919 family lincomycin resistance ABC-F type ribosomal protection protein|LINCOSAMIDE
CFSAN117520	Listeria innocua	Retail	CHAIN RETAIL	BEEF SHIN	RAW	1085	PS300	1	0	0	0	0	0	0	0	0	0	0	0	0	1	0	1	fosX|NG_055654.1|fosfomycin resistance hydrolase FosX|FOSFOMYCIN; lin|NG_050599.1|lmo0919 family lincomycin resistance ABC-F type ribosomal protection protein|LINCOSAMIDE
CFSAN117521	Listeria innocua	Retail	SMALL RETAIL	BEEF CHUCK	RAW	1619	PS325	1	0	0	0	0	1	0	1	0	0	0	0	0	1	0	0	lnu(D)|NG_047925.1|lincosamide nucleotidyltransferase Lnu(D)|LINCOSAMIDE; tet(M)|NG_048235.1|tetracycline resistance ribosomal protection protein Tet(M)|TETRACYCLINE; fosX|NG_047899.1|fosfomycin resistance hydrolase FosX|FOSFOMYCIN; lin|NG_050599.1|lmo0919 family lincomycin resistance ABC-F type ribosomal protection protein|LINCOSAMIDE
CFSAN117523	Listeria innocua	Retail	SMALL RETAIL	BILTONG	RTE	637	PS329	1	1	1	1	1	1	0	1	0	0	0	0	1	1	0	0	lin|NG_050599.1|lmo0919 family lincomycin resistance ABC-F type ribosomal protection protein|LINCOSAMIDE; tet(M)|NG_048252.1|tetracycline resistance ribosomal protection protein Tet(M)|TETRACYCLINE; fosX|NG_047899.1|fosfomycin resistance hydrolase FosX|FOSFOMYCIN
CFSAN117525	Listeria innocua	Retail	LARGE RETAIL	BILTONG	RTE	1085	PS331	1	0	0	0	1	1	0	0	0	0	0	0	1	1	0	0	lin|NG_050599.1|lmo0919 family lincomycin resistance ABC-F type ribosomal protection protein|LINCOSAMIDE; fosX|NG_055654.1|fosfomycin resistance hydrolase FosX|FOSFOMYCIN
CFSAN117526	Listeria innocua	Retail	SMALL RETAIL	BEEF CHUCK	RAW	1085	PS333	0	0	0	0	0	0	0	0	0	0	0	1	0	1	0	0	lin|NG_050599.1|lmo0919 family lincomycin resistance ABC-F type ribosomal protection protein|LINCOSAMIDE; fosX|NG_055654.1|fosfomycin resistance hydrolase FosX|FOSFOMYCIN
CFSAN117527	Listeria innocua	Retail	SMALL RETAIL	BILTONG	RTE	1489	PS337	1	0	0	1	1	1	0	0	0	0	0	0	1	1	0	0	fosX|NG_047899.1|fosfomycin resistance hydrolase FosX|FOSFOMYCIN; lin|NG_050599.1|lmo0919 family lincomycin resistance ABC-F type ribosomal protection protein|LINCOSAMIDE; dfrG|NG_047756.1|trimethoprim-resistant dihydrofolate reductase DfrG|TRIMETHOPRIM
CFSAN117528	Listeria innocua	Retail	LARGE RETAIL	BRISKET	RAW	1489	PS341	1	0	0	0	1	0	0	0	0	0	0	0	0	1	0	1	fosX|NG_047899.1|fosfomycin resistance hydrolase FosX|FOSFOMYCIN; lin|NG_050599.1|lmo0919 family lincomycin resistance ABC-F type ribosomal protection protein|LINCOSAMIDE; dfrG|NG_047756.1|trimethoprim-resistant dihydrofolate reductase DfrG|TRIMETHOPRIM
CFSAN117529	Listeria innocua	Retail	LARGE RETAIL	MINCED BEEF	MILLED BEEF	1489	PS342	1	0	0	0	1	1	0	0	0	0	0	0	1	1	0	0	dfrG|NG_047756.1|trimethoprim-resistant dihydrofolate reductase DfrG|TRIMETHOPRIM; fosX|NG_047899.1|fosfomycin resistance hydrolase FosX|FOSFOMYCIN; lin|NG_050599.1|lmo0919 family lincomycin resistance ABC-F type ribosomal protection protein|LINCOSAMIDE
CFSAN117530	Listeria innocua	Retail	LARGE RETAIL	WORS	MILLED BEEF	1489	PS343	0	0	0	1	1	0	0	0	0	0	0	0	0	1	0	0	lin|NG_050599.1|lmo0919 family lincomycin resistance ABC-F type ribosomal protection protein|LINCOSAMIDE; fosX|NG_047899.1|fosfomycin resistance hydrolase FosX|FOSFOMYCIN; dfrG|NG_047756.1|trimethoprim-resistant dihydrofolate reductase DfrG|TRIMETHOPRIM
CFSAN117531	Listeria innocua	Retail	SMALL RETAIL	BEEF CHUCK	RAW	448	PS349	0	0	0	0	0	1	0	0	0	0	0	0	1	1	0	1	fosX|NG_047899.1|fosfomycin resistance hydrolase FosX|FOSFOMYCIN; lin|NG_050599.1|lmo0919 family lincomycin resistance ABC-F type ribosomal protection protein|LINCOSAMIDE
CFSAN117534	Listeria innocua	Retail	SMALL RETAIL	BEEF BURGER	MILLED BEEF	1489	PS358	0	0	0	0	1	1	0	0	1	0	0	0	0	1	0	0	lin|NG_050599.1|lmo0919 family lincomycin resistance ABC-F type ribosomal protection protein|LINCOSAMIDE; fosX|NG_047899.1|fosfomycin resistance hydrolase FosX|FOSFOMYCIN; dfrG|NG_047756.1|trimethoprim-resistant dihydrofolate reductase DfrG|TRIMETHOPRIM
CFSAN117535	Listeria innocua	Retail	CHAIN RETAIL	OFFAL	OFFAL & ORGANS	1489	PC360	1	0	0	0	0	0	0	0	0	0	0	0	0	1	0	0	lin|NG_050599.1|lmo0919 family lincomycin resistance ABC-F type ribosomal protection protein|LINCOSAMIDE; dfrG|NG_047756.1|trimethoprim-resistant dihydrofolate reductase DfrG|TRIMETHOPRIM; fosX|NG_047899.1|fosfomycin resistance hydrolase FosX|FOSFOMYCIN
CFSAN117536	Listeria innocua	Retail	CHAIN RETAIL	MINCED BEEF	MILLED BEEF	448	PC361	1	0	0	0	1	1	0	0	0	0	0	0	0	1	0	1	lin|NG_050599.1|lmo0919 family lincomycin resistance ABC-F type ribosomal protection protein|LINCOSAMIDE; fosX|NG_047899.1|fosfomycin resistance hydrolase FosX|FOSFOMYCIN
CFSAN117538	Listeria innocua	Retail	CHAIN RETAIL	BEEF STEW	RAW	448	PC363	1	0	0	0	0	0	0	0	0	0	0	0	1	1	0	1	lin|NG_050599.1|lmo0919 family lincomycin resistance ABC-F type ribosomal protection protein|LINCOSAMIDE; fosX|NG_047899.1|fosfomycin resistance hydrolase FosX|FOSFOMYCIN
CFSAN117539	Listeria innocua	Retail	MEDIUM RETAIL	WORS	MILLED BEEF	448	PC364	1	0	0	0	1	1	0	1	0	1	0	0	1	1	0	1	lin|NG_050599.1|lmo0919 family lincomycin resistance ABC-F type ribosomal protection protein|LINCOSAMIDE; fosX|NG_047899.1|fosfomycin resistance hydrolase FosX|FOSFOMYCIN
CFSAN117540	Listeria innocua	Retail	MEDIUM RETAIL	BEEF STEAK	RAW	448	PC365	1	0	0	0	0	0	0	0	0	0	0	0	0	1	0	0	lin|NG_050599.1|lmo0919 family lincomycin resistance ABC-F type ribosomal protection protein|LINCOSAMIDE; fosX|NG_047899.1|fosfomycin resistance hydrolase FosX|FOSFOMYCIN
CFSAN117547	Listeria innocua	Retail	LARGE RETAIL	KIDNEY	OFFAL & ORGANS	448	PC385	1	0	0	0	1	1	0	0	0	0	0	0	1	1	0	0	lin|NG_050599.1|lmo0919 family lincomycin resistance ABC-F type ribosomal protection protein|LINCOSAMIDE; fosX|NG_047899.1|fosfomycin resistance hydrolase FosX|FOSFOMYCIN
CFSAN117549	Listeria innocua	Retail	CHAIN RETAIL	MINCED BEEF	MILLED BEEF	1085	PC389	1	0	0	0	1	0	0	0	0	1	1	0	1	1	0	0	lin|NG_050599.1|lmo0919 family lincomycin resistance ABC-F type ribosomal protection protein|LINCOSAMIDE; fosX|NG_055654.1|fosfomycin resistance hydrolase FosX|FOSFOMYCIN
CFSAN117550	Listeria innocua	Retail	SMALL RETAIL	WORS	MILLED BEEF	602	PC390	1	0	0	0	1	0	0	0	0	0	0	0	1	1	0	0	fosX|NG_047899.1|fosfomycin resistance hydrolase FosX|FOSFOMYCIN; lin|NG_050599.1|lmo0919 family lincomycin resistance ABC-F type ribosomal protection protein|LINCOSAMIDE
CFSAN117551	Listeria innocua	Retail	MEDIUM RETAIL	OFFAL	OFFAL & ORGANS	637	PC397	1	0	0	0	1	1	0	1	0	0	0	0	1	1	0	0	ant(6)-Ia|NG_050582.1|aminoglycoside nucleotidyltransferase ANT(6)-Ia|STREPTOMYCIN; mph(B)|NG_047988.1|Mph(B) family macrolide 2'-phosphotransferase|MACROLIDE; fosX|NG_047899.1|fosfomycin resistance hydrolase FosX|FOSFOMYCIN; tet(M)|NG_048252.1|tetracycline resistance ribosomal protection protein Tet(M)|TETRACYCLINE; lin|NG_050599.1|lmo0919 family lincomycin resistance ABC-F type ribosomal protec…
CFSAN117552	Listeria innocua	Farm	COMMUNAL FARM	FAECES	FAECES	637	FF5	0	0	0	0	1	0	0	0	0	0	0	0	0	1	0	1	lin|NG_050599.1|lmo0919 family lincomycin resistance ABC-F type ribosomal protection protein|LINCOSAMIDE; fosX|NG_047899.1|fosfomycin resistance hydrolase FosX|FOSFOMYCIN
CFSAN117553	Listeria innocua	Farm	COMMUNAL FARM	FAECES	FAECES	537	FF12	0	0	0	0	1	0	0	0	0	0	1	0	0	1	0	0	tet(M)|NG_048213.1|tetracycline resistance ribosomal protection protein Tet(M)|TETRACYCLINE; fosX|NG_047899.1|fosfomycin resistance hydrolase FosX|FOSFOMYCIN; lin|NG_050599.1|lmo0919 family lincomycin resistance ABC-F type ribosomal protection protein|LINCOSAMIDE
CFSAN117554	Listeria innocua	Farm	COMMUNAL FARM	FAECES	FAECES	637	FF17	1	0	0	0	1	1	0	0	0	0	0	0	1	1	0	0	lin|NG_050599.1|lmo0919 family lincomycin resistance ABC-F type ribosomal protection protein|LINCOSAMIDE; fosX|NG_047899.1|fosfomycin resistance hydrolase FosX|FOSFOMYCIN
CFSAN117556	Listeria innocua	Farm	COMMUNAL FARM	ENVIRONMENTAL-FAECES	ENVIRONMENT	1482	PF23	0	0	0	0	0	0	0	0	0	0	0	0	0	1	0	0	fosX|NG_047899.1|fosfomycin resistance hydrolase FosX|FOSFOMYCIN; lin|NG_050599.1|lmo0919 family lincomycin resistance ABC-F type ribosomal protection protein|LINCOSAMIDE; tet(M)|NG_048252.1|tetracycline resistance ribosomal protection protein Tet(M)|TETRACYCLINE
CFSAN117557	Listeria innocua	Farm	COMMUNAL FARM	FAECES	FAECES	1087	FF35	0	0	0	0	1	1	0	1	0	0	0	0	1	1	1	1	lin|NG_050599.1|lmo0919 family lincomycin resistance ABC-F type ribosomal protection protein|LINCOSAMIDE; fosX|NG_047899.1|fosfomycin resistance hydrolase FosX|FOSFOMYCIN
CFSAN117558	Listeria innocua	Farm	COMMUNAL FARM	FAECES	FAECES	637	FF37	1	0	0	0	0	0	0	0	0	0	0	0	0	1	0	0	fosX|NG_047899.1|fosfomycin resistance hydrolase FosX|FOSFOMYCIN; lin|NG_050599.1|lmo0919 family lincomycin resistance ABC-F type ribosomal protection protein|LINCOSAMIDE
CFSAN117560	Listeria innocua	Farm	COMMUNAL FARM	FAECES	ENVIRONMENT	637	PF48	0	0	0	0	0	0	0	0	0	0	0	0	0	1	0	0	fosX|NG_047899.1|fosfomycin resistance hydrolase FosX|FOSFOMYCIN; lin|NG_050599.1|lmo0919 family lincomycin resistance ABC-F type ribosomal protection protein|LINCOSAMIDE
CFSAN117563	Listeria innocua	Farm	COMMUNAL FARM	FAECES	ENVIRONMENT	637	PF74	0	0	0	0	0	0	0	0	0	0	0	0	0	1	0	0	fosX|NG_047899.1|fosfomycin resistance hydrolase FosX|FOSFOMYCIN; lin|NG_050599.1|lmo0919 family lincomycin resistance ABC-F type ribosomal protection protein|LINCOSAMIDE
CFSAN117564	Listeria innocua	Farm	COW-CALF OPERATION	FAECES	FAECES	637	FF84	0	0	0	0	0	0	0	0	0	0	0	0	0	1	0	0	lin|NG_050599.1|lmo0919 family lincomycin resistance ABC-F type ribosomal protection protein|LINCOSAMIDE; fosX|NG_047899.1|fosfomycin resistance hydrolase FosX|FOSFOMYCIN
CFSAN117566	Listeria innocua	Farm	COW-CALF OPERATION	FAECES	FAECES	637	FF102	1	0	0	0	0	0	0	0	0	0	0	0	1	1	0	0	fosX|NG_047899.1|fosfomycin resistance hydrolase FosX|FOSFOMYCIN; lin|NG_050599.1|lmo0919 family lincomycin resistance ABC-F type ribosomal protection protein|LINCOSAMIDE
CFSAN117568	Listeria innocua	Farm	COW-CALF OPERATION	FAECES	FAECES	637	FF116	0	0	0	0	0	0	0	0	0	0	0	0	0	1	0	0	lin|NG_050599.1|lmo0919 family lincomycin resistance ABC-F type ribosomal protection protein|LINCOSAMIDE; fosX|NG_047899.1|fosfomycin resistance hydrolase FosX|FOSFOMYCIN
CFSAN117569	Listeria innocua	Farm	COW-CALF OPERATION	FAECES	FAECES	637	FF120	0	0	0	0	0	0	0	0	0	0	0	0	0	1	0	0	fosX|NG_047899.1|fosfomycin resistance hydrolase FosX|FOSFOMYCIN; lin|NG_050599.1|lmo0919 family lincomycin resistance ABC-F type ribosomal protection protein|LINCOSAMIDE
CFSAN117570	Listeria innocua	Farm	COW-CALF OPERATION	ENVIRONMENTAL-FAECES	ENVIRONMENT	537	PF140	0	0	0	0	1	0	0	0	0	0	0	0	0	1	0	0	tet(M)|NG_048213.1|tetracycline resistance ribosomal protection protein Tet(M)|TETRACYCLINE; lin|NG_050599.1|lmo0919 family lincomycin resistance ABC-F type ribosomal protection protein|LINCOSAMIDE; fosX|NG_047899.1|fosfomycin resistance hydrolase FosX|FOSFOMYCIN
CFSAN117573	Listeria innocua	Farm	COW-CALF OPERATION	FAECES	FAECES	2754	FF145	1	0	0	0	1	1	0	1	0	0	0	0	1	1	1	1	tet(M)|NG_048252.1|tetracycline resistance ribosomal protection protein Tet(M)|TETRACYCLINE; lin|NG_050599.1|lmo0919 family lincomycin resistance ABC-F type ribosomal protection protein|LINCOSAMIDE; lnu(G)|NG_051760.1|lincosamide nucleotidyltransferase Lnu(G)|LINCOSAMIDE; fosX|NG_047899.1|fosfomycin resistance hydrolase FosX|FOSFOMYCIN
CFSAN117574	Listeria innocua	Farm	COW-CALF OPERATION	FAECES	ENVIRONMENT	637	PF153	0	0	0	0	1	1	0	0	0	0	0	0	1	1	0	0	fosX|NG_047899.1|fosfomycin resistance hydrolase FosX|FOSFOMYCIN; lin|NG_050599.1|lmo0919 family lincomycin resistance ABC-F type ribosomal protection protein|LINCOSAMIDE
CFSAN117575	Listeria innocua	Farm	COW-CALF OPERATION	FAECES	FAECES	637	FF173	1	0	0	0	1	1	0	1	0	0	0	0	1	1	1	0	lin|NG_050599.1|lmo0919 family lincomycin resistance ABC-F type ribosomal protection protein|LINCOSAMIDE; fosX|NG_047899.1|fosfomycin resistance hydrolase FosX|FOSFOMYCIN
CFSAN117576	Listeria innocua	Farm	COW-CALF OPERATION	FAECES	FAECES	637	FF178	1	0	0	0	0	1	0	0	0	0	0	0	1	1	1	0	fosX|NG_047899.1|fosfomycin resistance hydrolase FosX|FOSFOMYCIN; lin|NG_050599.1|lmo0919 family lincomycin resistance ABC-F type ribosomal protection protein|LINCOSAMIDE
CFSAN117578	Listeria innocua	Farm	COW-CALF OPERATION	FAECES	FAECES	637	FF188	1	0	0	0	0	0	0	0	0	0	0	0	0	1	0	0	fosX|NG_047899.1|fosfomycin resistance hydrolase FosX|FOSFOMYCIN; lin|NG_050599.1|lmo0919 family lincomycin resistance ABC-F type ribosomal protection protein|LINCOSAMIDE
CFSAN117579	Listeria innocua	Farm	COW-CALF OPERATION	FAECES	FAECES	448	FF191	1	0	0	0	0	0	0	0	0	0	0	0	0	1	0	0	lin|NG_050599.1|lmo0919 family lincomycin resistance ABC-F type ribosomal protection protein|LINCOSAMIDE; fosX|NG_047899.1|fosfomycin resistance hydrolase FosX|FOSFOMYCIN
CFSAN117580	Listeria innocua	Farm	COW-CALF OPERATION	ENVIRONMENTAL-WATER	ENVIRONMENT	1482	WS202	1	0	0	1	1	0	0	0	0	0	0	0	1	1	0	0	lin|NG_050599.1|lmo0919 family lincomycin resistance ABC-F type ribosomal protection protein|LINCOSAMIDE; fosX|NG_047899.1|fosfomycin resistance hydrolase FosX|FOSFOMYCIN
CFSAN117581	Listeria innocua	Farm	COW-CALF OPERATION	FAECES	FAECES	448	FF203	0	0	0	0	0	0	0	0	0	0	0	0	0	1	0	0	lin|NG_050599.1|lmo0919 family lincomycin resistance ABC-F type ribosomal protection protein|LINCOSAMIDE; fosX|NG_047899.1|fosfomycin resistance hydrolase FosX|FOSFOMYCIN
CFSAN117582	Listeria innocua	Farm	COW-CALF OPERATION	FEED	FEED	637	FS214	0	0	0	0	0	0	0	0	0	0	0	0	0	1	0	0	fosX|NG_047899.1|fosfomycin resistance hydrolase FosX|FOSFOMYCIN; lin|NG_050599.1|lmo0919 family lincomycin resistance ABC-F type ribosomal protection protein|LINCOSAMIDE
CFSAN117583	Listeria innocua	Farm	FEEDLOT FARM	FAECES	FAECES	1482	FF231	0	0	0	0	0		0	0	0	0	0	0	0	1	0	0	lin|NG_050599.1|lmo0919 family lincomycin resistance ABC-F type ribosomal protection protein|LINCOSAMIDE; tet(M)|NG_048235.1|tetracycline resistance ribosomal protection protein Tet(M)|TETRACYCLINE; lnu(D)|NG_047925.1|lincosamide nucleotidyltransferase Lnu(D)|LINCOSAMIDE; fosX|NG_047899.1|fosfomycin resistance hydrolase FosX|FOSFOMYCIN
CFSAN117585	Listeria innocua	Farm	FEEDLOT FARM	FAECES	FAECES	43	FF256	1	0	0	0	1	0	0	0	0	0	0	0	1	1	1	0	fosX|NG_047899.1|fosfomycin resistance hydrolase FosX|FOSFOMYCIN; lin|NG_050599.1|lmo0919 family lincomycin resistance ABC-F type ribosomal protection protein|LINCOSAMIDE
CFSAN117586	Listeria innocua	Farm	FEEDLOT FARM	FEED	FEED	637	SS261	1	0	0	0	0	0	0	0	0	0	0	0	0	1	0	0	fosX|NG_047899.1|fosfomycin resistance hydrolase FosX|FOSFOMYCIN; lin|NG_050599.1|lmo0919 family lincomycin resistance ABC-F type ribosomal protection protein|LINCOSAMIDE
CFSAN117587	Listeria innocua	Farm	FEEDLOT FARM	FEED	FEED	637	SS263	0	0	0	0	0	0	0	0	0	0	0	0	0	1	0	0	fosX|NG_047899.1|fosfomycin resistance hydrolase FosX|FOSFOMYCIN; lin|NG_050599.1|lmo0919 family lincomycin resistance ABC-F type ribosomal protection protein|LINCOSAMIDE; tet(M)|NG_048252.1|tetracycline resistance ribosomal protection protein Tet(M)|TETRACYCLINE
CFSAN117589	Listeria innocua	Farm	FEEDLOT FARM	FAECES	FAECES	1482	FF271	1	0	0	0	1	0	0	0	0	0	0	0	0	1	0	0	fosX|NG_047899.1|fosfomycin resistance hydrolase FosX|FOSFOMYCIN; lin|NG_050599.1|lmo0919 family lincomycin resistance ABC-F type ribosomal protection protein|LINCOSAMIDE
CFSAN117590	Listeria innocua	Farm	FEEDLOT FARM	FAECES	FAECES	1482	FF277	1	0	0	0	1	0	0	0	0	0	0	0	0	1	0	0	lin|NG_050599.1|lmo0919 family lincomycin resistance ABC-F type ribosomal protection protein|LINCOSAMIDE; fosX|NG_047899.1|fosfomycin resistance hydrolase FosX|FOSFOMYCIN
CFSAN117591	Listeria innocua	Farm	FEEDLOT FARM	FAECES	FAECES	1482	FF284	1	0	0	0	1	0	0	0	0	0	0	0	1	1	0	0	tet(M)|NG_048252.1|tetracycline resistance ribosomal protection protein Tet(M)|TETRACYCLINE; fosX|NG_047899.1|fosfomycin resistance hydrolase FosX|FOSFOMYCIN; lin|NG_050599.1|lmo0919 family lincomycin resistance ABC-F type ribosomal protection protein|LINCOSAMIDE
CFSAN117592	Listeria innocua	Farm	FEEDLOT FARM	ENVIRONMENTAL-WATER	ENVIRONMENT	637	WS297	0	0	0	0	0	0	0	0	0	0	0	0	0	1	0	0	fosX|NG_047899.1|fosfomycin resistance hydrolase FosX|FOSFOMYCIN; lin|NG_050599.1|lmo0919 family lincomycin resistance ABC-F type ribosomal protection protein|LINCOSAMIDE
CFSAN117593	Listeria innocua	Farm	FEEDLOT FARM	FAECES	FAECES	1610	FF298	1	0	0	0	0	0	0	0	0	0	0	0	1	1	1	0	lin|NG_050599.1|lmo0919 family lincomycin resistance ABC-F type ribosomal protection protein|LINCOSAMIDE; fosX|NG_047899.1|fosfomycin resistance hydrolase FosX|FOSFOMYCIN; msr(D)|NG_048005.1|ABC-F type ribosomal protection protein Msr(D)|ERYTHROMYCIN; mef(A)|NG_047977.1|macrolide efflux MFS transporter Mef(A)|ERYTHROMYCIN; mph(B)|NG_047988.1|Mph(B) family macrolide 2'-phosphotransferase|MACROLIDE…
CFSAN117594	Listeria innocua	Farm	FEEDLOT FARM	FAECES	FAECES	1610	FF305	0	0	0	0	1	1	0	0	0	1	0	0	0	1	1	1	lin|NG_050599.1|lmo0919 family lincomycin resistance ABC-F type ribosomal protection protein|LINCOSAMIDE; mef(A)|NG_047977.1|macrolide efflux MFS transporter Mef(A)|ERYTHROMYCIN; msr(D)|NG_048005.1|ABC-F type ribosomal protection protein Msr(D)|ERYTHROMYCIN; fosX|NG_047899.1|fosfomycin resistance hydrolase FosX|FOSFOMYCIN; mph(B)|NG_047988.1|Mph(B) family macrolide 2'-phosphotransferase|MACROLIDE…
CFSAN117595	Listeria innocua	Farm	FEEDLOT FARM	FAECES	FAECES	1610	FF306	0	0	0	0	1	1	0	0	0	0	0	0	1	1	1	1	lnu(D)|NG_047925.1|lincosamide nucleotidyltransferase Lnu(D)|LINCOSAMIDE; mph(B)|NG_047988.1|Mph(B) family macrolide 2'-phosphotransferase|MACROLIDE; mef(A)|NG_047977.1|macrolide efflux MFS transporter Mef(A)|ERYTHROMYCIN; msr(D)|NG_048005.1|ABC-F type ribosomal protection protein Msr(D)|ERYTHROMYCIN; fosX|NG_047899.1|fosfomycin resistance hydrolase FosX|FOSFOMYCIN; tet(S)|NG_048273.1|tetracyclin…
CFSAN117596	Listeria innocua	Farm	FEEDLOT FARM	ENVIRONMENTAL-WATER	ENVIRONMENT	1610	WS326	0	0	0	0	1	0	0	0	0	0	0	0	1	1	1	0	fosX|NG_047899.1|fosfomycin resistance hydrolase FosX|FOSFOMYCIN; msr(D)|NG_048005.1|ABC-F type ribosomal protection protein Msr(D)|ERYTHROMYCIN; mef(A)|NG_047977.1|macrolide efflux MFS transporter Mef(A)|ERYTHROMYCIN; lin|NG_050599.1|lmo0919 family lincomycin resistance ABC-F type ribosomal protection protein|LINCOSAMIDE; mph(B)|NG_047988.1|Mph(B) family macrolide 2'-phosphotransferase|MACROLIDE…
CFSAN119108	Listeria innocua	Abattoir	HIGH THROUGHPUT (HT)	ENVIRONMENTAL-EFFLUENT	ENVIRONMENT	637	ES38	1	0	0	0	1	0	0	0	0	0	0	0	1	1	0	0	fosX|NG_047899.1|fosfomycin resistance hydrolase FosX|FOSFOMYCIN; lin|NG_050599.1|lmo0919 family lincomycin resistance ABC-F type ribosomal protection protein|LINCOSAMIDE
CFSAN119109	Listeria innocua	Abattoir	HIGH THROUGHPUT (HT)	ENVIRONMENTAL-EFFLUENT	ENVIRONMENT	637	ES39	1	0	0	0	1	0	0	0	0	0	0	0	0	1	0	0	lin|NG_050599.1|lmo0919 family lincomycin resistance ABC-F type ribosomal protection protein|LINCOSAMIDE; fosX|NG_047899.1|fosfomycin resistance hydrolase FosX|FOSFOMYCIN
CFSAN119115	Listeria innocua	Abattoir	LOW THROUGHPUT (LT)	FAECES	FAECES	537	FS82	1	0	0	0	1	1	0	0	0	0	0	0	1	1	0	1	fosX|NG_047899.1|fosfomycin resistance hydrolase FosX|FOSFOMYCIN; lin|NG_050599.1|lmo0919 family lincomycin resistance ABC-F type ribosomal protection protein|LINCOSAMIDE; tet(M)|NG_048213.1|tetracycline resistance ribosomal protection protein Tet(M)|TETRACYCLINE
CFSAN119116	Listeria innocua	Abattoir	LOW THROUGHPUT (LT)	ENVIRONMENTAL-EFFLUENT	ENVIRONMENT	537	ES98	1	0	0	1	1	1	0	1	0	0	1	0	1	1	1	1	fosX|NG_047899.1|fosfomycin resistance hydrolase FosX|FOSFOMYCIN; tet(M)|NG_048213.1|tetracycline resistance ribosomal protection protein Tet(M)|TETRACYCLINE; lin|NG_050599.1|lmo0919 family lincomycin resistance ABC-F type ribosomal protection protein|LINCOSAMIDE
CFSAN119121	Listeria innocua	Abattoir	HIGH THROUGHPUT (HT)	ENVIRONMENTAL-EFFLUENT	ENVIRONMENT	1085	ES136	1	0	0	0	0	0	0	0	0	0	0	1	1	1	0	0	lin|NG_050599.1|lmo0919 family lincomycin resistance ABC-F type ribosomal protection protein|LINCOSAMIDE; fosX|NG_055654.1|fosfomycin resistance hydrolase FosX|FOSFOMYCIN
CFSAN119124	Listeria innocua	Abattoir	HIGH THROUGHPUT (HT)	ENVIRONMENTAL-EFFLUENT	ENVIRONMENT	1489	ES168	1	0	0	1	1	1	0	1	0	0	0	1	1	1	0	0	lin|NG_050599.1|lmo0919 family lincomycin resistance ABC-F type ribosomal protection protein|LINCOSAMIDE; dfrG|NG_047756.1|trimethoprim-resistant dihydrofolate reductase DfrG|TRIMETHOPRIM; fosX|NG_047899.1|fosfomycin resistance hydrolase FosX|FOSFOMYCIN
CFSAN119125	Listeria innocua	Abattoir	LOW THROUGHPUT (LT)	PRE-EVISCERATION CARCASS SWAB	CARCASS	537	PR178	0	0	0	0	1	0	0	1	0	1	1	0	1	1	0	1	fosX|NG_047899.1|fosfomycin resistance hydrolase FosX|FOSFOMYCIN; tet(M)|NG_048213.1|tetracycline resistance ribosomal protection protein Tet(M)|TETRACYCLINE; lin|NG_050599.1|lmo0919 family lincomycin resistance ABC-F type ribosomal protection protein|LINCOSAMIDE
CFSAN119126	Listeria innocua	Abattoir	HIGH THROUGHPUT (HT)	FAECES	FAECES	537	FS198	1	0	0	1	1	0	0	0	0	1	1	1	1	1	0	1	fosX|NG_047899.1|fosfomycin resistance hydrolase FosX|FOSFOMYCIN; tet(M)|NG_048213.1|tetracycline resistance ribosomal protection protein Tet(M)|TETRACYCLINE; lin|NG_050599.1|lmo0919 family lincomycin resistance ABC-F type ribosomal protection protein|LINCOSAMIDE
CFSAN119127	Listeria innocua	Abattoir	HIGH THROUGHPUT (HT)	FAECES	FAECES	537	FS200	1	0	0	1	1	1	0	1	0	1	0	0	1	1	0	1	tet(M)|NG_048213.1|tetracycline resistance ribosomal protection protein Tet(M)|TETRACYCLINE; lin|NG_050599.1|lmo0919 family lincomycin resistance ABC-F type ribosomal protection protein|LINCOSAMIDE; fosX|NG_047899.1|fosfomycin resistance hydrolase FosX|FOSFOMYCIN
CFSAN119128	Listeria innocua	Abattoir	HIGH THROUGHPUT (HT)	PRE-EVISCERATION CARCASS SWAB	CARCASS	537	PR210	1	0	0	0	1	0	0	0	0	0	0	0	1	1	0	1	lin|NG_050599.1|lmo0919 family lincomycin resistance ABC-F type ribosomal protection protein|LINCOSAMIDE; tet(M)|NG_048213.1|tetracycline resistance ribosomal protection protein Tet(M)|TETRACYCLINE; fosX|NG_047899.1|fosfomycin resistance hydrolase FosX|FOSFOMYCIN
CFSAN119129	Listeria innocua	Abattoir	HIGH THROUGHPUT (HT)	ENVIRONMENTAL-EFFLUENT	ENVIRONMENT	537	ES224	1	0	0	0	1	1	0	1	0	1	1	0	1	1	0	1	tet(M)|NG_048213.1|tetracycline resistance ribosomal protection protein Tet(M)|TETRACYCLINE; fosX|NG_047899.1|fosfomycin resistance hydrolase FosX|FOSFOMYCIN; lin|NG_050599.1|lmo0919 family lincomycin resistance ABC-F type ribosomal protection protein|LINCOSAMIDE
CFSAN119130	Listeria innocua	Abattoir	HIGH THROUGHPUT (HT)	FAECES	FAECES	537	FS228	1	0	0	0	1	0	0	0	0	0	0	0	1	1	0	1	fosX|NG_047899.1|fosfomycin resistance hydrolase FosX|FOSFOMYCIN; tet(M)|NG_048213.1|tetracycline resistance ribosomal protection protein Tet(M)|TETRACYCLINE; lin|NG_050599.1|lmo0919 family lincomycin resistance ABC-F type ribosomal protection protein|LINCOSAMIDE
CFSAN119131	Listeria innocua	Abattoir	HIGH THROUGHPUT (HT)	FAECES	FAECES	537	FS232	1	0	0	0	1	0	0	0	0	0	1	0	1	1	0	1	tet(M)|NG_048213.1|tetracycline resistance ribosomal protection protein Tet(M)|TETRACYCLINE; lin|NG_050599.1|lmo0919 family lincomycin resistance ABC-F type ribosomal protection protein|LINCOSAMIDE; fosX|NG_047899.1|fosfomycin resistance hydrolase FosX|FOSFOMYCIN
CFSAN119132	Listeria innocua	Abattoir	HIGH THROUGHPUT (HT)	PRE-EVISCERATION CARCASS SWAB	CARCASS	537	PR240	1	0	0	1	1	1	0	0	0	0	0	0	1	1	0	1	lin|NG_050599.1|lmo0919 family lincomycin resistance ABC-F type ribosomal protection protein|LINCOSAMIDE; tet(M)|NG_048213.1|tetracycline resistance ribosomal protection protein Tet(M)|TETRACYCLINE; fosX|NG_047899.1|fosfomycin resistance hydrolase FosX|FOSFOMYCIN
CFSAN119133	Listeria innocua	Abattoir	HIGH THROUGHPUT (HT)	ENVIRONMENTAL-EFFLUENT	ENVIRONMENT	537	ES262	1	0	0	0	1	1	0	1	0	0	1	0	1	1	0	1	fosX|NG_047899.1|fosfomycin resistance hydrolase FosX|FOSFOMYCIN; lin|NG_050599.1|lmo0919 family lincomycin resistance ABC-F type ribosomal protection protein|LINCOSAMIDE; tet(M)|NG_048213.1|tetracycline resistance ribosomal protection protein Tet(M)|TETRACYCLINE
